# Supplementary material for: Couples Coping Together: A Scoping Review of the Quantitative and Qualitative Evidence and Conceptual Work Across Three Decades
Source: Front Psychol. 2022 Jun 10;13:876455. doi: 10.3389/fpsyg.2022.876455 (PMC9226419; doi:10.3389/fpsyg.2022.876455)
Supplement: Supplementary file 1 [file Table_1.XLSX]

## Sheet: Included studies
Topic	Authors	Year	Title	Language	Stressor type	DC measure*	Sample unit*	Sample size*	Country*	Publication type	Study design
General / Understanding DC
	Afifi & Afifi	2020	The relative impacts of disclosure and secrecy: the role of (perceived) target response	English	minor/daily hassles	n/a	n/a	0	USA	Article	Review
	Arshad & Iqbal	2016	Dyadic coping in Pakistani couples	English	both minor/major	n/a	n/a	0	Pakistan	Book chapter	Review
	Assad et al.	2007	Optimism: An enduring resource for romantic relationships	English	minor/daily hassles	Cooperative Problem-Solving Measure (ad hoc)	Couples	702	USA	Article	Longitudinal
	Baas & Schmitt	2004	Die Bedeutung der Einkommensverteilung für die Ehezufriedenheit langjährig verheirateter Ehepaare	German	minor/daily hassles	Dyadic Coping Inventory (Bodenmann, 2008)	Couples	198	Germany	Article	Cross-sectional
	Badr	2004	Coping in marital dyads: A contextual perspective on the role of gender and health	English	major/critical life incidence/normative	Coyne and Smith’s (1994) Relationship-Focused Coping Scale (RFCS)	Couples	364	USA	Article	Measure development
	Baker & Halford	2019	Assessment of Couple Relationships Standards in Same-Sex Attracted Adults	English	minor/daily hassles	Dyadic Coping with Homophobia (ad hoc)	Singles	414	Australia	Article	Measure development
	Bakhurst & Halford	2016	Dyadic coping in Australian couples	English	both minor/major	DCI	n/a	0	Australia	Book chapter	Review
	Berg et al.	2016	A developmental perspective to dyadic coping across adulthood	English	major/critical life incidence/normative	n/a	n/a	0	USA	Book chapter	Conceptual
	Bird & Schnurman-Crook	2005	Professional Identity and Coping Behaviors in Dual-Career Couples	English	minor/daily hassles	n/a	Couples	30	USA	Article	Qualitative study
	Bodenmann	1992	Le stress et la satisfaction conjugale	French	undifferentiated	n/a	n/a	0	Switzerland	Article	Conceptual
	Bodenmann	1995	A systemic-transactional conceptualization of stress and coping in couples	English	both minor/major	n/a	n/a	0	Switzerland	Article	Conceptual
	Bodenmann	1995	Der Einfluß von Streß und Coping auf die Qualität und Stabilität von Partnerschaften: Eine 2-Jahres-Längsschnittuntersuchung	German	minor/daily hassles	DCI	Couples	140	Switzerland	Article	Longitudinal
	Bodenmann	1995	Dyadisches Coping und Partnerschaftszufriedenheit	German	minor/daily hassles	DCI	Couples	140	Switzerland	Article	Longitudinal
	Bodenmann	1996	Prävention bei Paaren: ein bewältigungsorientierter Zugang	English	undifferentiated	conceptual	n/a	0	Switzerland	Article	Intervention Conceptual
	Bodenmann	1997	Can divorce be prevented by enhancing the coping skills of couples?	English	minor/daily hassles	conceptual	n/a	0	Switzerland	Article	Intervention Conceptual
	Bodenmann	1997	Dyadic coping: A systemic-transactional view of stress and coping among couples: Theory and empirical findings	English	both minor/major	n/a	n/a	0	Switzerland	Article	Review
	Bodenmann	1997	Dyadisches Coping - theoretischer und empirischer Stand	German	both minor/major	FDCT / DCI	n/a	0	Switzerland	Article	Conceptual
	Bodenmann	1997	Streß und Coping als Prozeß	German	minor/daily hassles	n/a	n/a	0	Switzerland	Book chapter	Conceptual
	Bodenmann	1997	The influence of stress and coping on close relationships: A two-year longitudinal study	English	minor/daily hassles	FDCT / DCI	Couples	140	Switzerland	Article	Longitudinal
	Bodenmann	1998	Der Einfluß der Gesundheit auf die Partnerschaft: Eine 3-Jahres-Längsschnittuntersuchung	German	minor/daily hassles	FDCT / DCI	Couples	140	Switzerland	Article	Longitudinal
	Bodenmann	1998	Der Einfluss von Stress auf die Partnerschaft: Implikationen für die Prävention bei Paaren	German	minor/daily hassles	FDCT / DCI	n/a	0	Switzerland	Book chapter	Conceptual
	Bodenmann	2000	Das Freiburger Streßpräventionstraining für Paare	German	minor/daily hassles	Evaluation Intervention, DCI	Couples	396	Switzerland	Book chapter	Evaluation Intervention
	Bodenmann	2000	Kompetenzen für die Partnerschaft: Freiburger Stresspräventionstraining für Paare	German	minor/daily hassles	conceptual	n/a	0	Switzerland	Book	Intervention Conceptual
	Bodenmann	2000	Stress und Coping bei Paaren	German	undifferentiated	n/a	n/a	0	Switzerland	Book	Conceptual
	Bodenmann	2000	Stress, kritische Lebensereignisse und Partnerschaft	German	major/critical life incidence/normative	n/a	n/a	0	Switzerland	Book chapter	Conceptual
	Bodenmann	2003	Die Bedeutung von Stress für die Partnerschaft	German	minor/daily hassles	n/a	n/a	0	Switzerland	Book chapter	Conceptual
	Bodenmann	2004	Neuere Entwicklungen und die Zukunft des dyadischen Copings in Theorie und Praxis	German	minor/daily hassles	n/a	n/a	0	Switzerland	Book chapter	Conceptual
	Bodenmann	2005	Dyadic coping and its significance for marital functioning	English	minor/daily hassles	n/a	n/a	0	Switzerland	Book chapter	Conceptual
	Bodenmann	2006	Stress und Partnerschaft: Gemeinsam den Alltag bewältigen	German	minor/daily hassles	n/a	n/a	0	Switzerland	Book	Conceptual
	Bodenmann	2008	Dyadic coping and the 3-phase-method in working with couples	English	minor/daily hassles	conceptual	n/a	0	Switzerland	Book chapter	Intervention Conceptual
	Bodenmann	2008	Dyadic coping and the significance of this concept for prevention and therapy	English	both minor/major	n/a	n/a	0	Switzerland	Article	Conceptual
	Bodenmann	2008	Dyadisches Coping Inventar	German	minor/daily hassles	DCI	Mixed	2399	Switzerland	Book	Measure development
	Bodenmann	2008	Improving dyadic coping in marital distress prevention programs and marital therapy	English	minor/daily hassles	conceptual	n/a	0	Switzerland	Book chapter	Intervention Conceptual
	Bodenmann	2009	Dyadische Unterstützungs- und Copingprozesse und ihre Bedeutung für die Prävention und Therapie bei Paaren	German	both minor/major	n/a	n/a	0	Switzerland	Book chapter	Conceptual
	Bodenmann	2010	New themes in couple therapy: The role of stress, coping, and social support	English	both minor/major	n/a	n/a	0	Switzerland	Book chapter	Conceptual
	Bodenmann	2015	Dyadisches Coping Inventar	German	minor/daily hassles	DCI	n/a	0	Switzerland	Book chapter	Measure development
	Bodenmann	2016	The Couples Coping Enhancement Training (CCET)	English	minor/daily hassles	conceptual	n/a	0	Switzerland	Book chapter	Intervention Conceptual
	Bodenmann et al.	2010	The association between daily stress and sexual activity	English	minor/daily hassles	DCI	Singles	103	Switzerland	Article	Longitudinal
	Bodenmann et al.	2009	Relative contributions of treatment-related changes in communication skills and dyadic coping skills to the longitudinal course of marriage in the framework of marital distress prevention	English	minor/daily hassles	Intervention, DCI	Couples	244	Switzerland	Article	Evaluation Intervention
	Bodenmann et al.	2001	Prevention of marital distress by enhancing the coping skills of couples: 1-year follow-up-study	English	minor/daily hassles	Intervention	Couples	286	Switzerland	Article	Evaluation Intervention
	Bodenmann & Cina	1999	Der Einfluß von Streß, individueller Belastungsbewältigung und dyadischem Coping auf die Partnerschaftsstabilität: eine 4-Jahres-Längsschnittstudie	German	minor/daily hassles	DCI	Couples	140	Switzerland	Article	Longitudinal
	Bodenmann & Cina	2000	Der Einfluß von Streß auf die Partnerschaftsqualität und -stabilität	German	minor/daily hassles	n/a	n/a	0	Switzerland	Article	Review
	Bodenmann & Cina	2000	Streß - und sein Einfluß auf die Partnerschaft	German	minor/daily hassles	n/a	n/a	0	Switzerland	Article	Conceptual
	Bodenmann & Cina	2000	Stress und Coping als Prädiktoren für Scheidung: Eine prospektive Fünf-Jahre-Längsschnittstudie	German	minor/daily hassles	DCI	Couples	140	Switzerland	Article	Longitudinal
	Bodenmann & Cina	2005	Stress and coping among stable-satisfied, stable-distressed and separated/divorced Swiss couples: A 5-year prospective longitudinal study	English	minor/daily hassles	DCI	Couples	140	Switzerland	Article	Longitudinal
	Bodenmann et al.	1997	A Swiss replication of Gottman's couple typology	English	minor/daily hassles	DCI	Couples	80	Switzerland	Article	Cross-sectional
	Bodenmann & Hahlweg	2003	Prävention bei Paaren und Familien	German	minor/daily hassles	conceptual	n/a	0	Switzerland	Book chapter	Intervention Conceptual
	Bodenmann et al.	2014	Enhancement of couples' communication and dyadic coping by a self-directed approach: A randomized controlled trial	English	minor/daily hassles	Intervention, DCI	Couples	660	Switzerland	Article	Evaluation Intervention
	Bodenmann & Kessler	2011	Präventionsprogramme für Paare - Methoden und Wirksamkeit	German	minor/daily hassles	Intervention conceptual	n/a	0	Switzerland	Article	Intervention Conceptual
	Bodenmann et al.	2010	Stress, anger, and verbal aggression in intimate relationships: Moderating effects of individual and dyadic coping	English	both minor/major	DCI	Singles	317	Switzerland	Article	Cross-sectional
	Bodenmann et al.	2011	Two conceptualizations of dyadic coping and their potential for predicting relationship quality and individual well-being A comparison	English	minor/daily hassles	DCI	Couples	886	Switzerland	Article	Cross-sectional
	Bodenmann et al.	2004	Eine deutschsprachige Replikation der Paartypologie von Gottman	German	minor/daily hassles	DCI	Singles	1783	Switzerland	Article	Cross-sectional
	Bodenmann & Milek	2016	3-phase method of dyadic coping	English	minor/daily hassles	Intervention conceptual	n/a	0	Switzerland	Book chapter	Intervention Conceptual
	Bodenmann et al.	2001	Bibliotherapien: Wie wirksam ist das autodidaktische Studium eines Partnerschaftsselbsthilfebuchs?	German	minor/daily hassles	FDCT-N	Couples	100	Switzerland	Article	Evaluation Intervention
	Bodenmann & Perrez	1991	Dyadisches Coping - Eine systemische Betrachungsweise der Belastungsbewältigung in Partnerschaften	German	undifferentiated	Experiment	Couples	44	Switzerland	Article	Experiment
	Bodenmann & Perrez	1992	Experimentell induzierter Stress in dyadischen Interaktionen: Darstellung des EISI-Experiments	English	minor/daily hassles	Experiment	Couples	44	Switzerland	Article	Experiment
	Bodenmann & Perrez	1993	Streß- und Copingdiagnostik in Partnerschaft und Familie	German	both minor/major	n/a	n/a	0	Switzerland	Article	Conceptual
	Bodenmann & Perrez	1995	The impact of stress and coping on marital interaction and satisfaction	English	minor/daily hassles	behavioral coding (ad hoc)	Couples	140	Switzerland	Book chapter	Experiment
	Bodenmann & Perrez	1996	New aspects in marital preventive training: The couple's coping enhancement training	English	undifferentiated	n/a	n/a	0	Switzerland	Book chapter	Conceptual
	Bodenmann et al.	1997	Die Analyse von Streß und Coping in Partnerschaften und Familien: Quantitative Zugänge	German	minor/daily hassles	n/a	n/a	0	Switzerland	Book chapter	Conceptual
	Bodenmann et al.	2006	The relationship between dyadic coping and marital quality: A 2-year longitudinal study	English	minor/daily hassles	FDCT-N	Couples	180	Switzerland	Article	Longitudinal
	Bodenmann et al.	2006	Improving Dyadic Coping in Couples With a Stress-Oriented Approach: A 2-Year Longitudinal Study	English	undifferentiated	stress communication, supportive dyadic coping (self/partner), common dyadic coping, negative dyadic coping (FDCT-N)	Couples	236	Switzerland	Article	Evaluation Intervention
	Bodenmann & Randall	2012	Common factors in the enhancement of dyadic coping	English	minor/daily hassles	Intervention conceptual	n/a	0	Switzerland	Article	Intervention Conceptual
	Bodenmann et al.	2016	Coping in couples: The Systemic Transactional Model	English	both minor/major	n/a	n/a	0	Switzerland	Book chapter	Conceptual
	Bodenmann & Shantinath	2004	The Couples Coping Enhancement Training (CCET): A new approach to prevention of marital distress based upon stress and coping	English	minor/daily hassles	Evaluation Intervention	n/a	0	Switzerland	Article	Intervention Conceptual
	Bodenmann et al.	1999	Das Freiburger Streßpräventionstraining für Paare (FSPT): Selbstwahrgenommene Verbesserungen innerhalb von 6 Monaten	German	undifferentiated	Evaluation Intervention	Couples	376	Switzerland	Article	Evaluation Intervention
	Bodenmann et al.	2000	Das Freiburger Streßpräventionstraining: Erste empirische Ergebnisse zur Wirksamkeit	German	undifferentiated	FDCT-N	Couples	142	Switzerland	Article	Evaluation Intervention
	Bulling et al.	2020	Messung der Stimmfrequenz im Paargespräch – Chancen für Diagnostik und Intervention in der Paartherapie	German	undifferentiated	Experiment	Couples	128	Switzerland	Article	Experiment
	Breitenstein	2015	Dyadic coping in late adolescent couples	English	minor/daily hassles	DCI	Couples	260	Switzerland	Dissertation	Cross-sectional
	Breitenstein et al.	2018	Stress, dyadic coping, and relationship satisfaction in late adolescent couples	English	minor/daily hassles	DCI	Couples	440	Switzerland	Article	Cross-sectional
	Bright	2020	We’re in this together: An experimental test of communal appraisal and coping intentions	English	minor/daily hassles	Experiment	Singles	133	USA	Dissertation	Experiment
	Brodard et al.	2015	Validation de la version française de l’Inventaire de satisfaction conjugale (MSI-R)	French	minor/daily hassles	Measure development	Couples	320	Switzerland	Article	Measure development
	Charvoz et al.	2003	Effet modérateur de la gestion du stress et du support social sur les performances et la satisfaction	French	minor/daily hassles	FDCT	Singles	98	Switzerland	Article	Cross-sectional
	Chernichky-Karcher et al	2019	The Dyadic Communicative Resilience Scale (DCRS): Scale development, reliability, and validity	English	major/critical life incidence/normative	Dyadic Communicative Resilience Scale (DCRS); DCI	Mixed	584	USA	Article	Measure development
	Chow et al.	2014	Interpersonal coping styles and couple relationship quality: Similarity versus complementarity hypotheses	English	minor/daily hassles	Interpersonal Coping Styles (ad hoc)	Couples	246	USA	Article	Cross-sectional
	Cina et al.	2002	Die Wirksamkeit des Freiburger Stresspräventionstrainings (FSPT): ein Vergleich von zwei Trainingsvarianten	German	minor/daily hassles	FDCT-N	Couples	120	Switzerland	Article	Evaluation Intervention
	Constant et al.	2018	Amélioration du coping dyadique dans le cadre des thérapies de couple reposant sur des programmes d'entraînement à la gestion du stress	French	minor/daily hassles	n/a	n/a	0	Switzerland	Book chapter	Intervention Conceptual
	Costa-Ramalho et al.	2017	The retrospective experience of climate in the family-of-origin and dyadic coping in couple relationships: Pathways to dyadic adjustment	English	minor/daily hassles	DCI	Singles	467	Portugal	Article	Cross-sectional
	Costa-Ramalho et al.	2016	Estudo de validação do Questionário de Coping Conjugal Prospetivo e do seu valor preditivo no bem-estar pessoal e no ajustamento diádico	Portug.	minor/daily hassles	Questionário de Coping Conjugal Prospetivo	Singles	451	Portugal	Article	Measure development
	Cutrona et al.	2018	Stress, dyadic coping, and social support: Moving toward integration	English	minor/daily hassles	n/a	n/a	0	USA	Book chapter	Conceptual
	Cutrona & Gardener	2006	Stress in Couples: The Process of Dyadic Coping	English	undifferentiated	n/a	n/a	0	USA	Book chapter	Conceptual
	Dinkel	2006	Der Einfluss von Bindungsstil und dyadischem Coping auf die partnerschaftliche Beziehungsqualität: Eine Analyse moderierter Mediationseffekte	German	minor/daily hassles	Dissertation, data published in article	n/a	0	Germany	Dissertation	Cross-sectional
	Dinkel & Balck	2006	Der Fragebogen zur Erfassung Dyadischen Copings in der generellen Tendenz (FDCT-2): Faktorenstruktur und Skalenrevision	German	both minor/major	FDCT-2	Singles	197	Germany	Article	Measure development
	Ditzen	2004	Effects of romantic partner interaction on psychological and endocrine stress protection in women	English	minor/daily hassles	DCI	Couples	134	Switzerland	Book	Experiment
	Donato	2016	Dyadic coping in Italian couples	English	undifferentiated	DCI	n/a	0	Italy	Book chapter	Review
	Donato et al.	2012	Acquiring dyadic coping: Parents and partners as models	English	minor/daily hassles	FDCT-N	Couples	764	Italy	Article	Cross-sectional
	Donato et al.	2015	Dyadic coping responses and partners' perceptions for couple satisfaction: An actor-partner interdependence analysis	English	minor/daily hassles	FDCT-N	Couples	228	Italy	Article	Longitudinal
	Donato et al.	2018	Through thick and thin: Perceived partner responses to negative and positive events	English	both minor/major	DCI, perceived responses to capitalization attemps scale (Pagani, Donato & Iafrate, 2013)	Couples	376	Italy	Book chapter	Longitudinal
	Donato et al.	2014	Partnership Questionnaire: Factorial structure, gender invariance, and concurrent validity	English	minor/daily hassles	Measure development	Couples	896	Italy	Article	Measure development
	Donato et al.	2009	Measuring dyadic coping: The factorial structure of Bodenmann's 'Dyadic Coping Questionnaire' in an Italian sample	English	minor/daily hassles	FDCT-N	Couples	778	Italy	Article	Measure development
	Falconier	2013	Traditional gender role orientation and dyadic coping in immigrant Latino couples: Effects on couple functioning	English	minor/daily hassles	supportive Dyadic Coping, common dyadic coping (DCI)	Couples	208	USA	Article	Cross-sectional
	Falconier	2015	Together - a couples' program to improve communication, coping, and financial management skills: development and initial pilot-testing	English	major/critical life incidence/normative	DCI	Couples	36	USA	Article	Evaluation Intervention
	Falconier	2016	Dyadic coping in Latino couples in the US	English	undifferentiated	DCI	Couples	228	USA	Book chapter	Cross-sectional
	Falconier & Kuhn	2019	Dyadic coping in couples: A conceptual integration and a review of the empirical literature	English	both minor/major	n/a	n/a	0	USA	Article	Review
	Falconier et al.	2015	Dyadic coping and relationship satisfaction: A meta-analysis	English	minor/daily hassles	DCI, Collaborative Coping Questionnaite, Empathic Responding Scale, Protective Buffering Observational Coding System, Relationship-Focused Coping Scale, Ways of Providing Support Scale	n/a	0	USA	Article	Meta-analysis
	Falconier et al.	2016	Cultural considerations in understanding dyadic coping across cultures	English	both minor/major	n/a	n/a	0	USA	Book chapter	Conceptual
	Falconier et al.	2019	Initial validation of the dyadic coping inventory for financial stress	English	major/critical life incidence/normative	DCI	Couples	164	USA	Article	Measure development
	Falconier et al.	2013	Dyadic coping in Latino couples: Validity of the Spanish version of the Dyadic Coping Inventory	English	minor/daily hassles	DCI	Couples	226	USA	Article	Measure development
	Fallahchai et al.	2019	Psychometric properties and factorial validity of the dyadic coping inventory - The Persian version	English	minor/daily hassles	DCI	Singles	816	Iran	Article	Measure development
	Fergus & Skerrett	2015	Resilient couple coping revisited: Building relationship muscle	English	both minor/major	n/a	n/a	0	Canada	Book chapter	Conceptual
	Fidalgo et al.	2013	Familien mit psychisch kranken Eltern Eine qualitative Analyse von Bewältigungsstrategien dyadischer Elternbeziehungen	German	major/critical life incidence/normative	n/a	Singles	27	Germany	Book chapter	Qualitative study
	Frydenberg	2014	Coping research: Historical background, links with emotion, and new research directions on adaptive processes	English	both minor/major	n/a	n/a	0	Australia	Article	Review
	Fuenfhausen & Cashwell	2013	Attachment, stress, dyadic coping, and marital satisfaction of counseling graduate students	English	both minor/major	DCI	Singles	191	USA	Article	Cross-sectional
	Gabriel et al.	2016	Gender typical patterns and the link between alexithymia, dyadic coping and psychological symptoms	English	major/critical life incidence/normative	DCI	Couples	224	France	Article	Cross-sectional
	Gagliardi	2014	Dyadisches Coping im ökologischen Kontext - Übersicht über den aktuellen Forschungsstand und drei empirische Studien	German	minor/daily hassles	DCI	Couples	1834	Switzerland, Italy, Germany, Thailand	Dissertation	Cross-sectional
	Gagliardi et al.	2013	Unterschiede in der Partnerschaftsqualität und im dyadischen Coping bei verschiedenen bindungsbezogenen Paartypen	German	minor/daily hassles	DCI	Couples	608	Switzerland, Italy, Germany	Article	Cross-sectional
	Gagliardi et al.	2015	Dyadisches Coping und Partnerschaftszufriedenheit bei verschiedenen Liebesstilen	German	minor/daily hassles	DCI	Couples	308	Switzerland, Germany	Article	Cross-sectional
	Gasbarrini	2014	Investigating the relation between stress and marital satisfaction: The interaction effects of dyadic coping and communication	English	both minor/major	DCI	Couples	238	Italy	Dissertation	Cross-sectional
	Gouin et al.	2020	Marital quality and inflammation: The moderating role of early life adversity	English	major/critical life incidence/normative	DCI	Singles	168	Canada	Article	Cross-sectional
	Gmelch et al.	2008	Dyadisches Coping Inventar (DCI): Ein Fragebogen zur Erfassung des partnerschaftlichen Umgangs mit Stress	German	minor/daily hassles	DCI, COPE, MCI	Singles	2399	Switzerland	Article	Measure development
	Gmelch & Bodenmann	2007	Dyadisches Coping in Selbst- und Fremdwahrnehmung als Prädiktor für Partnerschaftsqualität und Befinden	German	minor/daily hassles	DCI	Couples	886	Switzerland	Article	Cross-sectional
	Grundland	2017	The lived experience of long-term happily married heterosexual individuals	English	minor/daily hassles	n/a	Couples	20	USA	Dissertation	Qualitative study
	Gunlicks	2007	Late adolescents' coping strategies and their physiological reactivity to romantic relationship conflict: Self, partner, and couple effects	English	minor/daily hassles	Brief COPE (Carver. 1997)	Couples	374	USA	Dissertation	Longitudinal
	Hahlweg	2019	Partnerschaftsprobleme und präventive Interventionen	German	minor/daily hassles	n/a	n/a	0	Germany	Article	Intervention Conceptual
	Hahlweg et al.	1998	Prevention of Marital Distress: Results of a German Prospective Longitudinal Study	English	minor/daily hassles	Evaluation Intervention	Couples	144	Germany	Article	Evaluation Intervention
	Hahlweg et al.	2000	Prävention von Paar- und Familienproblemen: Eine nationale Aufgabe	German	undifferentiated	n/a	n/a	0	Germany	Book chapter	Conceptual
	Halford & Bodenmann	2013	Effects of relationship education on maintenance of couple relationship satisfaction	English	minor/daily hassles	n/a	n/a	0	Australia	Article	Review
	Halford et al.	2015	Immediate effect of couple relationship education on low-satisfaction couples: A randomized clinical trial plus an uncontrolled trial replication	English	minor/daily hassles	Evaluation Intervention	Couples	602	Australia	Article	Evaluation Intervention
	Haring et al.	2003	Perfectionism, coping, and quality of intimate relationships	English	major/critical life incidence/normative	Marital Coping Inventory (Bowman,1990)	Couples	152	Canada	Article	Cross-sectional
	Helgeson & Van Vleet	2019	Short report: Inclusion of Other in the Self Scale: An adaptation and exploration in a diverse community sample	English	major/critical life incidence/normative	behavioral coding of communal coping, use of "we-language", communal coping (Helgeson et al., 2018); IOS to measure communal coping (IOS-CC).	Couples	170	USA	Article	Measure development
	Herzberg	2013	Coping in relationships: The interplay between individual and dyadic coping and their effects on relationship satisfaction	English	minor/daily hassles	DCI	Couples	480	Germany	Article	Cross-sectional
	Herzberg & Sierau	2016	Dyadic coping in German couples	English	both minor/major	n/a	n/a	0	Germany	Book chapter	Review
	Hilpert	2012	Ein DVD-basiertes Präventionsprogramm für Paare: Wirksamkeit, Nebeneffekte und neueste Erkenntnisse aus der Grundlagenforschung	German	minor/daily hassles	DCI	Couples	640	Switzerland	Dissertation	Evaluation Intervention
	Hilpert & Kimamo	2016	Dyadic coping in African couples	English	both minor/major	n/a	n/a	0	Africa	Book chapter	Review
	Hilpert et al.	2013	Predicting relationship satisfaction in distressed and non-distressed couples based on a stratified sample: A matter of conflict, positivity, or support?	English	both minor/major	DCI (subscale)	Singles	1944	Switzerland	Article	Cross-sectional
	Hilpert et al.	2018	Couples coping with stress: Between-person differences and within-person processes	English	minor/daily hassles	daily received emotion-focused supportive dyadic coping (DCI)	Couples	168	Switzerland	Article	Longitudinal
	Hilpert et al.	2016	Improving personal happiness through couple intervention: A randomized controlled trial of a self-directed couple enhancement program	English	minor/daily hassles	Marital Communication Questionnaire (Bodenmann 2000)	Couples	440	Switzerland	Article	Evaluation Intervention
	Hilpert et al.	2016	The associations of dyadic coping and relationship satisfaction vary between and within nations: A 35-nation study	English	minor/daily hassles	DCI	Singles	7973	35 nations	Article	Cross-sectional
	Hobfoll et al.	1996	Social support and social coping in couples	English	minor/daily hassles	n/a	n/a	0	USA	Book chapter	Conceptual
	Iafrate et al.	2012	Perceived similarity and understanding in dyadic coping among young and mature couples	English	minor/daily hassles	DCI	Couples	778	Italy	Article	Cross-sectional
	Iafrate et al.	2012	The link between perceptual congruence and couple relationship satisfaction in dyadic coping	English	minor/daily hassles	DCI	Couples	562	Italy	Article	Cross-sectional
	Jiménez-Arista et al.	2016	Dyadic coping among couples in the US	English	undifferentiated	n/a	n/a	0	USA	Book chapter	Review
	Johnson et al.	2016	The developmental course of supportive dyadic coping in couples	English	minor/daily hassles	Dissertation, data published in article	Couples		Germany	Article	Longitudinal
	Johnson & Horne	2016	Temporal ordering of supportive dyadic coping, commitment, and willingness to sacrifice	English	minor/daily hassles	DCI	Couples	3086	Germany	Article	Longitudinal
	Kardatzke	2010	Perceived stress, adult attachment, dyadic coping, and marital satisfaction of counseling graduate students	English	minor/daily hassles	DCI	Singles	191	USA	Dissertation	Cross-sectional
	Kawashima & Kurosawa	2016	Dyadic coping in Japanese couples	English	undifferentiated	n/a	n/a	0	Japan	Book chapter	Review
	Kayser & Revenson	2016	Including the cultural context in dyadic coping	English	minor/daily hassles	n/a	n/a	0	USA	Book chapter	Conceptual
	Kempeneers	2020	Aider les couples à améliorer leur fonctionnement grâce aux méthodes cognitivo-comportementales	French	minor/daily hassles	n/a	n/a	0	Belgium	Article	Conceptual
	Kessler	2015	The importance of commitment in intimate relationships and how to strengthen it	English	minor/daily hassles	DCI	Couples	736	Switzerland	Dissertation	Longitudinal
	Kessler & Bodenman	2014	Kommunikationstraining für Paare und Familien	German	undifferentiated	Intervention conceptual	n/a	0	Switzerland	Book chapter	Intervention Conceptual
	Klauer	1997	Vom Allgemeinen Adaptationssyndrom zu dyadischem Coping: Bemerkungen zu Vergangenheit und Zukunft der Beschreibung von Belastungs-Bewältigungs-Prozessen	German	undifferentiated	n/a	n/a	0	Germany	Book chapter	Conceptual
	Koranyi et al.	2017	Automatic affective-motivational regulation processes underlying supportive dyadic coping: The role of increased implicit positive attitudes toward communal goals in response to a stressed relationship partner	English	minor/daily hassles	IAT	Couples	132	Switzerland	Article	Longitudinal
	Kuhn et al.	2018	The power of listening: Lending an ear to the partner during dyadic coping conversations	English	minor/daily hassles	DCI	Couples	736	Switzerland	Article	Cross-sectional
	Kuhn et al.	2016	Dyadic coping in Swiss couples	English	both minor/major	n/a	n/a	0	Switzerland	Book chapter	Review
	Kuhn et al.	2017	Zooming in: A microanalysis of couples' dyadic coping conversations after experimentally induced stress	English	minor/daily hassles	DC behaviour coding	Couples	254	Switzerland	Article	Experiment
	Kuster	2014	Approach-avoidance goals in intimate relationships: A dyadic analysis of different aspects of relationship quality in couples	English	minor/daily hassles	Dissertation, data published in article	Couples	736	Switzerland	Dissertation	Cross-sectional
	Kuster et al.	2017	Approach-avoidance goals and relationship problems, communication of stress, and dyadic coping in couples	English	minor/daily hassles	DCI	Couples	736	Switzerland	Article	Cross-sectional
	Landis et al.	2014	Commitment and dyadic coping in long-term relationships	English	minor/daily hassles	DCI	Couples	736	Switzerland	Article	Cross-sectional
	Landis et al.	2013	Dyadic coping and marital satisfaction of older spouses in long-term marriage	English	minor/daily hassles	DCI	Couples	264	Germany, Switzerland	Article	Cross-sectional
	Lau et al.	2019	Examining the effects of couples' real-time stress and coping processes on interaction quality: Language use as a mediator	English	minor/daily hassles	dyadic coping behavioral coding system, we-talk	Couples	82	USA	Article	Cross-sectional
	Ledermann et al.	2010	Psychometrics of the Dyadic Coping Inventory in three language groups	English	undifferentiated	DCI	Singles	792	Switzerland, Italy, France	Article	Measure development
	Lee et al.	2000	Development of the coping scale for infertile couples	English	major/critical life incidence/normative	Coping Scale for Infertile Couples	Couples	276	China	Article	Measure development
	Lee & Roberts	2018	Between individual and family coping: A decade of theory and research on couples coping with health‐related stress	English	major/critical life incidence/normative	n/a	n/a	0	USA	Article	Conceptual
	Levesque et al.	2014	Validation of the English version of the Dyadic Coping Inventory	English	minor/daily hassles	DCI	Singles	709	Canada	Article	Measure development
	Levesque et al.	2014	Dyadic Empathy, Dyadic Coping, and Relationship Satisfaction: A Dyadic Model	English	minor/daily hassles	DCI	Couples	374	Canada	Article	Cross-sectional
	Leuchtmann & Bodenmann	2018	New perspectives on dynamics of dyadic coping	English	undifferentiated	n/a	n/a	0	Switzerland	Book chapter	Conceptual
	Leuchtmann et al.	2018	A process-oriented analysis of the three-phase method: A therapeutic couple intervention strengthening dyadic coping	English	minor/daily hassles	perceived emotional support (DCI)	Couples	66	Switzerland	Article	Evaluation Intervention
	Leuchtmann et al.	2018	Role of clarity of other's feelings for dyadic coping	English	minor/daily hassles	supportive dyadic coping (DCI)	Couples	736	Switzerland	Article	Longitudinal
	Lin et al.	2016	Are 'we' good? A longitudinal study of we-talk and stress coping in dual-earner couples	English	minor/daily hassles	We-talk	Couples	62	China	Article	Longitudinal
	Lösel & Bender	2003	Theorien und Modelle der Paarbeziehung	German	both minor/major	n/a	n/a	0	Germany	Book chapter	Conceptual
	Lyons et al.	1998	Coping as a communal process	English	both minor/major	n/a	n/a	0	USA	Article	Conceptual
	Maguire	2002	Communication and communal coping in long-distance romantic relationships	English	minor/daily hassles	n/a	Singles	446	USA	Dissertation	Mixed-methods
	Margola et al.	2018	Dyadic coping in couple therapy process: An exploratory study	English	minor/daily hassles	Dyadic Coping Segments (ad hoc)	Couples	56	Italy	Article	Longitudinal
	Martos et al.	2016	Dyadic coping in Hungarian couples	English	minor/daily hassles	n/a	n/a	0	Hungary	Book chapter	Review
	Martos et al.	2019	Dyadic coping in personal projects of romantic partners: Assessment and associations with relationship satisfaction	English	minor/daily hassles	DCI (modified)	Couples	298	Hungary	Article	Cross-sectional
	Martos et al.	2019	Stress and dyadic coping in personal projects of couples - A pattern-oriented analysis	English	minor/daily hassles	DCI	Couples	540	Hungary	Article	Cross-sectional
	Matias & Fontaine	2014	Managing multiple roles: development of the Work-Family Conciliation Strategies Scale	English	minor/daily hassles	Work-Family Conciliation Strategies Scale	Singles	727	Portugal	Article	Measure development
	Merz et al.	2014	Engaging in dyadic coping: Buffering the impact of everyday stress on prospective relationship satisfaction	English	minor/daily hassles	DCI	Couples	262	Switzerland	Article	Longitudinal
	Meuwly et al.	2013	Relationship quality among Swiss women in opposite-sex versus same-sex romantic relationships	English	minor/daily hassles	DCI	Singles	82	Switzerland	Article	Cross-sectional
	Meuwly	2011	Dyadic interaction under stress: The role of adult romantic attachment	English	minor/daily hassles	System to Evaluate Dyadic Coping	Couples	396	Switzerland	Dissertation	Experiment
	Meuwly et al.	2012	Dyadic coping, insecure attachment, and cortisol stress recovery following experimentally induced stress	English	minor/daily hassles	System to Evaluate Dyadic Coping (Bodenmann, 1995), DCI	Couples	246	Switzerland	Article	Experiment
	Meyer et al.	2005	Subjektiv eingeschätzte partnerschaftliche Kommunikationsqualität in fünf Alterskohorten	German	minor/daily hassles	FDCT	Singles	2235	Switzerland	Article	Cross-sectional
	Milek & Bodenmann	2016	Psychoeducation on the influence of stress on couples	English	minor/daily hassles	n/a	n/a	0	Germany	Book chapter	Conceptual
	Mitchell et al.	2015	The influence of dyadic coping in relationship education for low‐income racial and ethnic minority couples	English	major/critical life incidence/normative	DCI	Couples	598	USA	Article	Evaluation Intervention
	Mussumeci & Ponciano	2018	Coping e coping diádico: Uma análise qualitativa das estratégias de coping de casais	Portug.	minor/daily hassles	n/a	Couples	20	Brasil	Article	Qualitative study
	Novak	2019	Initial development of a new scale for examining couples’ beliefs about their role in their partner’s health: The Relationship Health Belief Scale	English	both minor/major	DCI, spouse support in the context of_x000D_illness (Buunk, Berkhuysen, Sanderman, Nieuwland,_x000D_& Ranchor, 1996)	Couples	468	USA	Article	Measure development
	Nussbeck & Jackson	2016	Measuring dyadic coping across cultures	English	minor/daily hassles	n/a	n/a	0	USA	Book chapter	Conceptual
	Nussbeck et al.	2012	Der Zusammenhang von positivem und negativem Interaktionsverhalten in der Partnerschaft mit Partnerschaftszufriedenheit und Trennungsabsichten	German	minor/daily hassles	DCI	Singles	2583	Switzerland	Article	Cross-sectional
	O'Brien	2001	Correlates and consequences of relationship-focused coping: A within-couples examination	English	minor/daily hassles	DAS	Couples	164	Canada	Dissertation	Longitudinal
	O'Brien & DeLongis	1996	The interactional context of problem-, emotion-, and relationship-focused coping: the role of the big five personality factors	English	minor/daily hassles	Empathic Responding Scale (ad hoc)	Singles	270	Canada	Article	Cross-sectional
	O'Brien et al.	2009	Couples coping with stress: The role of empathic responding	English	minor/daily hassles	Dyadic Adjustment Scale (DAS; Spanier, 1976)	Couples	164	Canada	Article	Longitudinal
	Omidian et al.	2019	The cultural tailoring and effectiveness of couples coping enhancement training on marital adjustment of wives	English	minor/daily hassles	Evaluation Intervention	Couples	72	Iran	Article	Evaluation Intervention
	Pagani et al.	2019	Explicit stress communication facilitates perceived responsiveness in dyadic coping	English	minor/daily hassles	Perceived Responsiveness Scale (Reis & Clark, 2013)	Couples	110	Italy	Article	Cross-sectional
	Panoi & Turliuc	2018	An exploratory study of family resilience and its associated factors	English	minor/daily hassles	DCI	Couples	224	Romania	Article	Cross-sectional
	Papp & Witt	2010	Romantic partners' individual coping strategies and dyadic coping: implications for relationship functioning	English	minor/daily hassles	COPE, DCI	Couples	200	USA	Article	Cross-sectional
	Parise et al.	2019	Self‐concept clarity and relationship satisfaction at the dyadic level	English	minor/daily hassles	FDCT–N	Couples	598	Italy	Article	Cross-sectional
	Peter-Wight	2010	Older spouses' long-term relationships: Dyadic interaction as a resource for cognitive performance and relationship satisfaction	English	minor/daily hassles	DCI	Mixed	417	Switzerland	Dissertation	Cross-sectional
	Pihet et al.	2007	Can prevention of marital distress improve well-being? A 1 year longitudinal study	English	minor/daily hassles	Evalulation Intervention	Couples	118	Switzerland	Article	Evaluation Intervention
	Pistrang & Barker	2005	How partners talk in times of stress: A process analysis approach	English	both minor/major	n/a	Mixed	44	UK	Book chapter	Qualitative study
	Rabl	2003	Präventionsansätze von Scheidung und Trennung	German	undifferentiated	intervention	n/a	0	Austria	Book chapter	Intervention Conceptual
	Rafaeli & Gleason	2009	Skilled support within intimate relationships	English	undifferentiated	n/a	n/a	0	USA	Article	Review
	Randall & Bodenmann	2009	The role of stress on close relationships and marital satisfaction	English	both minor/major	n/a	n/a	0	USA	Article	Conceptual
	Randall et al.	2010	The benefit of "stress and coping" research in couples for couple therapy	English	major/critical life incidence/normative	n/a	n/a	0	USA	Book chapter	Conceptual
	Randall et al.	2016	Dyadic coping in the US: Psychometric properties and validity for use of the English version of the Dyadic Coping Inventory	English	minor/daily hassles	DCI	Singles	938	USA	Article	Measure development
	Reed et al.	2017	Dyadic coping and salivary interleukin-6 responses to interpersonal stress	English	minor/daily hassles	DCI	Couples	48	USA	Article	Longitudinal
	Revenson & Lepore	2012	Coping in social context	English	minor/daily hassles	n/a	n/a	0	USA	Book chapter	Conceptual
	Rivers & Sanford	2018	Negative relationship behavior is more important than positive: Correlates of outcomes during stressful life events	English	both minor/major	Relationship-Focused Coping Scale (RFCS) (Coyne & Smith, 1991)	Singles	479	USA	Article	Cross-sectional
	Roussi & Karademas	2016	Dyadic coping in Greek couples	English	undifferentiated	n/a	n/a	0	Greece	Book chapter	Review
	Ruffieux	2014	Different forms of couple communication and their significance for relationship functioning	English	minor/daily hassles	Dissertation, data published in article	Couples		Switzerland	Dissertation	Longitudinal
	Ruffieux et al.	2014	Long-term prediction of relationship satisfaction and stability by stress, coping, communication, and well-being	English	minor/daily hassles	DCI	Couples	324	Switzerland	Article	Longitudinal
	Rusu et al.	2020	Stress, dyadic coping, and relationship satisfaction: A longitudinal study disentangling timely stable from yearly fluctuations	English	undifferentiated	DCI	Couples	480	Switzerland	Article	Longitudinal
	Rusu	2016	Dyadic coping in Romanian Couples	English	undifferentiated	n/a	n/a	0	Romania	Book chapter	Review
	Rusu et al.	2015	Dyadic coping mediates the association of sanctification with marital satisfaction and well-being	English	minor/daily hassles	DCI	Couples	430	Romania	Article	Cross-sectional
	Rusu et al.	2019	Cognitive emotion regulation and positive dyadic outcomes in married couples	English	minor/daily hassles	DCI	Couples	590	Romania	Article	Cross-sectional
	Rusu et al.	2016	Dyadic coping in an Eastern European context: Validity and measurement invariance of the Romanian version of Dyadic Coping Inventory	English	minor/daily hassles	DCI	Couples	1020	Romania	Article	Measure development
	Ryser et al.	2003	Programme antistress pour couple: Son efficacité sur deux ans concernant la qualité et la satisfaction conjugales	French	minor/daily hassles	intervention	n/a	0	Switzerland	Article	Intervention Conceptual
	Schär	2010	Wirksamkeit und Wirkungsweise von psychologischen Interventionen bei Paaren: Übersicht über den aktuellen Forschungsstand und fünf empirische Studien	German	undifferentiated	Dissertation, data published in article	Couples		Switzerland	Dissertation	Longitudinal
	Schär et al.	2008	Balancing work and relationship: Couples Coping Enhancement Training (CCET) in the workplace	English	minor/daily hassles	intervention	Couples	314	Switzerland	Article	Evaluation Intervention
	Schär et al.	2007	Emotionale und kardiovaskuläre Reaktionen von Paaren während einer paartherapeutischen Intervention Eine Pilotstudie	German	minor/daily hassles	intervention	Couples	36	Switzerland	Article	Cross-sectional
	Schär	2012	Das Früher im Heute: Liebespaare und ihre Herkunftsfamilien: Eine Studie zur Transmission von Paarkonfliktstilen und dyadischen Stressbewältigungskompetenzen von einer Generation zur nächsten	German	minor/daily hassles	DCI	Couples	652	Germany	Book	Cross-sectional
	Schüler et al.	2009	Dealing with a "hidden stressor": Emotional disclosure as a coping strategy to overcome the negative effects of motive incongruence on health	English	minor/daily hassles	stress communication scale (FDCT-N)	Singles	187	Switzerland, Germany	Article	Cross-sectional
	Seiter & Lucas-Thompson	2020	Marital conflict in the context of novel stress: Associations with physiological stress functioning	English	minor/daily hassles	observed communication behavior during TRUST task	Couples	122	USA	Article	Cross-sectional
	Sharpley et al.	2019	Dyadic coping and the cortisol:CRP ratio: How marital stress influences physiological state	English	minor/daily hassles	Abbreviated Dyadic Adjustment Scale (Sharpley & Cross, 1982)	Couples	48	UK	Article	Cross-sectional
	Staff et al.	2017	The antecedents and outcomes of dyadic coping in close personal relationships: a systematic review and narrative synthesis	English	minor/daily hassles	n/a	n/a	0	UK	Article	Review
	Story & Bradbury	2004	Understanding marriage and stress: essential questions and challenges	English	minor/daily hassles	n/a	n/a	0	USA	Article	Conceptual
	Subiaz	2015	Pathways to intimate relationship satisfaction across the adult lifespan	English	minor/daily hassles	DCI	Couples	736	Switzerland	Dissertation	Cross-sectional
	Switzer et al.	2018	Dyadic coping, respiratory sinus arrhythmia, and depressive symptoms among parents of preschool children	English	minor/daily hassles	DCI	Couples	168	Canada	Article	Longitudinal
	Tanyi et al.	2020	Morningness-eveningness, relationship quality, and quality of life among couples living together	English	minor/daily hassles	DCI	Couples	286	Hungary	Article	Cross-sectional
	Untas et al.	2012	Du modèle transactionnel à une approche dyadique en psychologie de la santé	French	major/critical life incidence/normative	n/a	n/a	0	France	Article	Conceptual
	Untas et al.	2015	Is alexithymia associated with dyadic coping in couples?	English	minor/daily hassles	DCI	Couples	224	France	Article	Cross-sectional
	Vedes et al.	2016	Love styles, coping, and relationship satisfaction: A dyadic approach	English	minor/daily hassles	DCI	Couples	184	Switzerland	Article	Cross-sectional
	Vedes et al.	2016	Dyadic coping in Portuguese couples	English	minor/daily hassles	n/a	n/a	0	Portugal	Book chapter	Review
	Vedes et al.	2011	Fundamentos para o desenho de estratégias de prevenção para a promoção da satisfação e da resiliência conjugal	Portug.	minor/daily hassles	n/a	n/a	0	Portugal	Article	Review
	Vedes et al.	2013	Psychometric properties and validity of the dyadic coping inventory in Portuguese	English	minor/daily hassles	DCI	Singles	605	Portugal	Article	Measure development
	Wendolowska et al.	2020	Psychometric properties and measurement invariance of the polish version of the dyadic coping inventory	English	minor/daily hassles	DCI	Couples	550	Poland	Article	Measure development
	Widmer et al.	2001	Das Freiburger Streßpräventionstraining für Paare (FSPT): Der Einfluß der Compliance auf Veränderungen der Partnerschaftsqualität im Längsschnitt	German	undifferentiated	DCI	Couples	238	Switzerland	Article	Evaluation Intervention
	Widmer et al.	2001	Das Freiburger Stresspräventionstraining für Paare (FSPT): Die Bedeutung der Trainingsqualität für die Compliance der Paare und Veränderungen der Partnerschaftsqualität im Längsschnitt	German	undifferentiated	DCI	Couples	238	Switzerland	Article	Evaluation Intervention
	Widmer et al.	2005	A model dyadic-coping intervention	English	undifferentiated	conceptual	n/a	0	Switzerland	Book chapter	Intervention Conceptual
	Wollny et al.	2020	Trait emotional intelligence and relationship satisfaction: The mediating role of dyadic coping	English	minor/daily hassles	DCI	Couples	272	Germany	Article	Cross-sectional
	Wunderer & Schneewind	2008	The relationship between marital standards, dyadic coping and marital satisfaction	English	minor/daily hassles	DCI	Couples	1326	Germany	Article	Cross-sectional
	Xu & Hiew	2016	Dyadic coping in Chinese couples	English	undifferentiated	n/a	n/a	0	China	Book chapter	Review
	Xu et al.	2018	Testing stress and dyadic coping processes in Chinese couples	English	both minor/major	DCI	Couples	948	China	Article	Cross-sectional
	Xu et al.	2016	Validation of the Dyadic Coping Inventory with Chinese couples: Factorial structure, measurement invariance, and construct validity	English	minor/daily hassles	DCI	Couples	948	China	Article	Measure development
	Yokotani & Kurosawa	2015	A pilot examination of Dyadic Coping Inventory among Japanese married couples	English	minor/daily hassles	DCI	Couples	88	Japan	Article	Measure development
	Zeidner et al.	2013	Does dyadic coping mediate the relationship between emotional intelligence (EI) and marital quality?	English	minor/daily hassles	DCI	Couples	200	Israel	Article	Cross-sectional
	Zemp et al.	2017	Couple relationship education: A randomized controlled trial of professional contact and self-directed tools	English	minor/daily hassles	DCI	Couples	318	Switzerland	Article	Evaluation Intervention
	Zietlow et al.	2019	Dyadic coping and its underlying neuroendocrine mechanisms - Implications for stress regulation	English	minor/daily hassles	DCI	Couples	94	Switzerland	Article	Experiment
Others stressors
	Anderson	2003	The interpersonal and intrapersonal impact of child sexual abuse on female partners of male survivors	English	major/critical life incidence/normative	n/a	Singles	10	USA	Dissertation	Qualitative study
	Austin & Falconier	2013	Spirituality and common dyadic coping: Protective factors from psychological aggression in Latino immigrant couples	English	undifferentiated	DCI	Couples	208	USA	Article	Cross-sectional
	Fye	2018	Understanding how couples maintain monogamy: The development of a theory of protective factors using grounded theory	English	both minor/major	n/a	Singles	10	USA	Dissertation	Qualitative study
	Kuang & Gettings	2020	Uncertainty Management in Sexual Communication: Testing the Moderating Role of Marital Quality, Relational Closeness, and Communal Coping	English	minor/daily hassles	Items adapted from T. D. Afifi et al. (2006)	Singles	248	USA	Article	Cross-sectional
	Rundle	2005	A qualitative exploration of couples' relational experiences when one partner suffers from symptoms of PMS: A systems approach	English	undifferentiated	n/a	Couples	12	USA	Dissertation	Qualitative study
Specific stressors (critical life events, ageing, financial strain, work stress, minority/immigration stress,...)
	Bodenmann	2000	Stress, kritische Lebensereignisse und Partnerschaft	German	major/critical life incidence/normative	n/a	n/a	0	Switzerland	Book chapter	Conceptual
	Bodenmann & Widmer	2000	Stressbewältigung im Alter: Ein Vergleich von Paaren jüngeren, mittleren und höheren Alters	German	minor/daily hassles	DCI	Couples	484	Switzerland	Article	Cross-sectional
	Borelli et al.	2013	Linguistic indicators of wives' attachment security and communal orientation during military deployment	English	minor/daily hassles	We-talk	Singles	37	USA	Article	Longitudinal
	Buchebner- Ferstl	2005	Das Paar beim Übergang in den Ruhestand	German	major/critical life incidence/normative	n/a	Mixed	17	Austria	Book chapter	Qualitative study
	Buchebner- Ferstl	2005	Das Paar beim Übergang in den Ruhestand: Eine qualitative Studie auf der Grundlage der Grounded Theory	German	major/critical life incidence/normative	n/a	Mixed	17	Austria	Dissertation	Qualitative study
	Busch	2008	Gemeinsame Stressbewältigung im Alter: Paare beim Übergang in den Ruhestand	German	major/critical life incidence/normative	DCI	Couples	82	Germany	Book	Longitudinal
	Cummings	2005	When colors blend: The difficulty in uniting cultures	English	undifferentiated	n/a	Couples	2	USA	Dissertation	Case study
	De Claire et al.	2019	How prisoners and their partners experience the maintenance of their relationship during a prison sentence	English	major/critical life incidence/normative	n/a	Couples	8	UK	Article	Qualitative study
	DeSilva	2017	Marital satisfaction, acceptance, and use of coping strategies in married Asian Indian and Caucasian interracial couples	English	minor/daily hassles	n/a	n/a	0	USA	Dissertation	Review
	Falconier & Epstein	2011	Couples experiencing financial strain: What we know and what we can do	English	undifferentiated	n/a	n/a	0	USA	Article	Review
	Falconier et al.	2013	Immigration stress and relationship satisfaction in Latino couples: The role of dyadic coping	English	undifferentiated	DCI	Couples	208	USA	Article	Cross-sectional
	Fallahchai et al.	2019	A Dyadic Approach to Understanding Associations Between Job Stress, Marital Quality, and Dyadic Coping for Dual-Career Couples in Iran	English	minor/daily hassles	DCI	Couples	412	Iran	Article	Cross-sectional
	Feinstein et al.	2018	Minority stress and relationship functioning among young male same-sex couples: An examination of actor-partner interdependence models	English	undifferentiated	DCI	Couples	306	USA	Article	Longitudinal
	Gagliardi et al.	2010	Coping bei binationalen Paaren Ein Vergleich zwischen thailändisch-schweizerischen und mononationalen Schweizer Paaren	German	minor/daily hassles	DCI	Couples	918	Switzerland	Article	Cross-sectional
	Genc	2020	Muslim couples: The role of dyadic coping in buffering the effects of perceived religion-based couple discrimination on relationship satisfaction	English	minor/daily hassles	DCI	Couples	258	USA	Dissertation	Cross-sectional
	Hanzal	2009	The role of enduring vulnerabilities and coping in adjusting to marital stress	English	undifferentiated	Mutual problem solving	Couples	760	USA	Dissertation	Cross-sectional
	Holzapfel et al.	2018	Intercultural couples’ internal stress, relationship satisfaction, and dyadic coping	English	minor/daily hassles	DCI	Couples	146	USA	Article	Cross-sectional
	Joseph & Afifi	2010	Military wives' stressful disclosures to their deployed husbands: The role of protective buffering	English	major/critical life incidence/normative	Schwarzer and Schulz's (2000) Protective Buffering & Actual Received Support Scale	Singles	105	USA	Article	Cross-sectional
	Karademas & Roussi	2017	Financial strain, dyadic coping, relationship satisfaction, and psychological distress: A dyadic mediation study in Greek couples	English	undifferentiated	DCI	Couples	236	Greece	Article	Cross-sectional
	Métrailler	2018	Paarbeziehungen bei der Pensionierung: Partnerschaftliche Aushandlungsprozesse der nachberuflichen Lebensphase	German	major/critical life incidence/normative	n/a	Couples	80	Switzerland	Dissertation	Qualitative study
	Niemann	2019	Die Rolle des Partners und der Partnerin bei der Bewältigung arbeitsbedingter Belastungen: Der interaktive Prozess der sozialen Unterstützung in Paarbeziehungen	German	minor/daily hassles	qual - in quant part not DC measure	Couples	26	Germany	Dissertation	Mixed-methods
	Pawlowski	2005	Coping with military deployment: The CARES resource for couples	English	major/critical life incidence/normative	n/a	n/a	0	USA	Dissertation	Intervention Conceptual
	Randall et al.	2017	Coping with workplace minority stress: Associations between dyadic coping and anxiety among women in same-sex relationships	English	undifferentiated	DCI	Couples	128	USA	Article	Cross-sectional
	Randall et al.	2017	Associations between sexual orientation discrimination and depression among same-sex couples: Moderating effects of dyadic coping	English	undifferentiated	DCI	Couples	190	USA	Article	Cross-sectional
	Reeb	2009	Familie und Beruf meistern! Vereinbarkeit von Familie und Beruf bei Doppelverdienern mit kleinen Kindern	German	minor/daily hassles	DCI	Couples	774	Germany	Dissertation	Cross-sectional
	Rosenthal et al.	2019	Relationship stigma and well-being among adults in interracial and same-sex relationships	English	undifferentiated	DCI	Singles	467	USA	Article	Cross-sectional
	Rosenthal & Starks	2015	Relationship stigma and relationship outcomes in interracial and same-sex relationships: Examination of sources and buffers	English	undifferentiated	DCI	Singles	480	USA	Article	Cross-sectional
	Rusu et al.	2018	Economic strain and support in couple: The mediating role of positive emotions	English	major/critical life incidence/normative	DCI	Couples	590	Romania	Article	Cross-sectional
	Schalk	2013	Job loss and the couple experience: An exploration of coping within the marital context	English	undifferentiated	n/a	Couples		Canada	Dissertation	Qualitative study
	Schalk	2016	Job loss and the couple experience of coping	English	major/critical life incidence/normative	n/a	Couples	14	Canada	Article	Qualitative study
	Schneewind & Reeb	2009	Vereinbarkeit von Familie und Beruf: Welchen Beitrag leisten Familien?	German	minor/daily hassles	n/a	n/a	0	Germany	Book chapter	Conceptual
	Schwarzer & Busch	2004	Gemeinsame Stressbewältigung von Ehepaaren auf dem Weg zum Ruhestand	German	major/critical life incidence/normative	DCI	Couples	102	Germany	Book chapter	Longitudinal
	Shamai et al.	2016	Experiencing couple relationships in the line of fire	English	major/critical life incidence/normative	n/a	Couples	28	Israel	Article	Qualitative study
	Smith	2017	An interpretive phenomenological analysis of the experiences of interracial couples of color	English	minor/daily hassles	n/a	Singles	10	USA	Dissertation	Qualitative study
	Song et al.	2020	Coping with minority stress in romantic relationships among lesbian, gay and bisexual people	English	undifferentiated	DCI	Couples	1481	Belgium	Article	Cross-sectional
	Stephenson et al.	2011	Dyadic characteristics and intimate partner violence among men who have sex with men	English	undifferentiated	Communal coping strategies (ad hoc)	Singles	528	USA	Article	Cross-sectional
	Zinke	2013	Dual physician couples: An exploration of family stressors and coping	English	minor/daily hassles	n/a	Couples	32	USA	Dissertation	Qualitative study
Health behaviour (change) (weight loss, smoking etc.)
	Alick	2018	The effect of team (together eating and activity matters) intervention on weight loss among Black men	English	minor/daily hassles	intervention	Singles	40	USA	Dissertation	Evaluation Intervention
	Barbee	2013	The experience of the intimate dyad after weight loss surgery: A qualitative description	English	major/critical life incidence/normative	n/a	Couples	20	USA	Dissertation	Qualitative study
	Butler et al.	2014	A dynamic state-space analysis of interpersonal emotion regulation in couples who smoke	English	minor/daily hassles	relationship-focused coping intentions	Couples	52	USA	Article	Cross-sectional
	Lewis et al.	2006	Understanding health behavior change among couples: an interdependence and communal coping approach	English	minor/daily hassles	n/a	n/a	0	USA	Article	Conceptual
	Shoham & Rohrbaugh	2011	Looking beyond the patient: A couple-focused intervention for health-compromised smokers	English	minor/daily hassles	n/a	n/a	0	USA	Book chapter	Intervention Conceptual
	Sterba et al.	2011	Dyadic efficacy for smoking cessation: preliminary assessment of a new instrument	English	minor/daily hassles	dyadic efficacy (ad hoc), modified DCI	Couples	634	USA	Article	Longitudinal
	Rohrbaugh et al.	2012	We‐talk, communal coping, and cessation success in a couple‐focused intervention for health‐compromised smokers	English	minor/daily hassles	We-talk	Couples	40	USA	Article	Evaluation Intervention
	Voils et al.	2020	Protocol for Partner2Lose: A randomized controlled trial to evaluate partner involvement on long-term weight loss	English	minor/daily hassles	n/a	n/a	0	USA	Article	Intervention Conceptual
Child-related stressors
Child mental health
	Gallo et al.	2016	Quand l’enfant révèle un abus sexuel: Le vécu du couple, ses fonctions et conséquences	French	major/critical life incidence/normative	n/a	Couples	12	Belgium	Article	Qualitative study
	Job et al.	2019	Dyadic coping in foster and biological parents and its relation to child psychopathology: Longitudinal results	English	minor/daily hassles	DCI	Couples	502	Germany	Article	Longitudinal
	Nygaard et al.	2019	Sense of solidarity among rarents of sons or daughters who have attempted suicide: An in-depth interview study	English	major/critical life incidence/normative	n/a	Singles	19	Denmark	Article	Qualitative study
	Gabriel & Bodenmann	2006	Stress und Coping bei Paaren mit einem verhaltensauffälligen Kind	German	both minor/major	DCI	Couples	166	Switzerland	Article	Cross-sectional
Child autism
	Brown et al.	2019	A dyadic model of stress, coping, and marital satisfaction among parents of children with autism	English	major/critical life incidence/normative	DCI	Couples	138	USA	Article	Cross-sectional
	Brown et al.	2020	A summative content analysis of stress and coping among parents of children with autism	English	major/critical life incidence/normative	n/a	Couples	138	USA	Article	Qualitative study
	García-López et al.	2016	Supportive dyadic coping and psychological adaptation in couples rarenting children with autism spectrum Disorder: The role of relationship satisfaction	English	major/critical life incidence/normative	DCI	Couples	152	Spain	Article	Cross-sectional
	Gouin et al.	2016	Dyadic coping and inflammation in the context of chronic stress	English	major/critical life incidence/normative	DCI	Singles	44	Canada	Article	Cross-sectional
	Putney et al.	2020	Use and benefit of dyadic coping for couple relationship satisfaction in parents of children with autism	English	major/critical life incidence/normative	DCI	Couples	734	USA	Article	Cross-sectional
	Sim et al.	2017	Relationship satisfaction and dyadic coping in couples with a child with autism spectrum disorder	English	major/critical life incidence/normative	DCI	Singles	127	Australia	Article	Cross-sectional
	Sim et al.	2019	We are in this together': Experiences of relationship satisfaction in couples raising a child with autism spectrum disorder	English	major/critical life incidence/normative	n/a	Couples	22	Australia	Article	Qualitative study
Child cancer
	Arruda-Colli et al.	2018	In good times and in bad: what strengthens or challenges a parental relationship during a child's cancer trajectory?	English	major/critical life incidence/normative	n/a	Singles	192	USA	Article	Qualitative study
	Clever et al.	2019	Individual and dyadic coping and fear of progression in mothers and fathers of children with hematologic cancer	English	major/critical life incidence/normative	DCI	Couples	88	Germany	Article	Cross-sectional
	Hamama-Raz et al.	2012	The coping experience of parents of a child with retinoblastoma-malignant eye cancer	English	major/critical life incidence/normative	n/a	Couples	24	Israel	Article	Qualitative study
	Van Schoors et al.	2019	Family adjustment when facing pediatric cancer: The role of parental psychological flexibility, dyadic coping, and network support	English	major/critical life incidence/normative	DCI	Couples	103	Belgium	Article	Longitudinal
	Van Schoors et al.	2019	Couples dealing with pediatric blood cancer: A study on the role of dyadic coping	English	major/critical life incidence/normative	DCI	Couples	118	Belgium	Article	Cross-sectional
	Vasserman-Stokes	2017	In it together: Parental dyadic coping in the face of childhood cancer	English	major/critical life incidence/normative	Dyadic Coping Appraisals Scale (Gottman-17)	Mixed	184	USA	Dissertation	Cross-sectional
Child chronic disease
	Koivula et al.	2019	Experienced dyadic emotion regulation and coping of parents with a seriously ill child	English	major/critical life incidence/normative	n/a	Couples	32	Finland	Article	Qualitative study
	Körner et al.	2013	Parental dyadic coping in families of children and adolescents with type 1 diabetes	English	major/critical life incidence/normative	DCI	Mixed	112	Germany	Article	Cross-sectional
Child Disability
	Gabriel et al.	2008	Stress und Coping bei Eltern von einem Kind mit einem Down-Syndrom: Die Überprüfung eines theoretischen Modells	German	major/critical life incidence/normative	DCI	Couples	150	Switzerland	Article	Cross-sectional
	Mak & Ho	2007	Caregiving perceptions of Chinese mothers of children with intellectual disability in Hong Kong	English	major/critical life incidence/normative	Relationship-focused coping	Singles	212	Hong Kong	Article	Cross-sectional
	Marin et al.	2007	Coping and the response of others	English	major/critical life incidence/normative	Relationship-focused coping	Mixed	84	Canada	Article	Cross-sectional
	Zeytinoglu	2015	Experiences of couples having a young child with cleft lip and/or palate, comparing prenatal and postnatal diagnosis groups: A phenomenological study	English	major/critical life incidence/normative	Dissertation, data published in article	Singles	34	USA	Dissertation	Mixed-methods
	Zeytinoglu et al.	2017	Experiences of couples caring for a child born with cleft lip and/or palate: Impact of the timing of diagnosis	English	major/critical life incidence/normative	mixed	Couples	34	USA	Article	Mixed-methods
	Gabriel	2007	Stress und Coping bei Paaren im Zusammenhang mit klinischen Störungen	German	major/critical life incidence/normative	Dissertation, data published in article	Couples	358	Switzerland	Dissertation	Cross-sectional
	Gabriel et al.	2005	Stress und Coping bei Eltern von Kindern mit externalisierenden Verhaltensauffälligkeiten, Down-Syndrom und angemessener Entwicklung: Welche Rolle spielt das dyadische Coping?	German	both minor/major	DCI	Couples	300	Switzerland	Article	Cross-sectional
Death of a child / Sudden Infant Death Syndrome (SIDS)
	Albuquerque et al.	2018	Dyadic coping mediates the relationship between parents' grief and dyadic adjustment following the loss of a child	English	major/critical life incidence/normative	DCI	Couples	197	Portugal	Article	Cross-sectional
	Albuquerque et al.	2018	Posttraumatic growth in bereaved parents: A multidimensional model of associated factors	English	major/critical life incidence/normative	DCI	Couples	197	Portugal	Article	Cross-sectional
	Bergstraesser et al.	2015	Dyadic coping of parents after the death of a child	English	major/critical life incidence/normative	mixed	Couples	46	Switzerland	Article	Mixed-methods
	Hamama-Raz et al.	2010	The unifying difference: dyadic coping with spontaneous abortion among religious Jewish couples	English	major/critical life incidence/normative	n/a	Couples	10	Israel	Article	Qualitative study
	Hiefner	2019	The impact of miscarriage on the quality of the couple relationship	English	major/critical life incidence/normative	n/a	Couples	12	USA	Dissertation	Qualitative study
	Hiefner	2020	Dyadic coping and couple resilience after miscarriage	English	major/critical life incidence/normative	n/a	Couples	12	USA	Article	Qualitative study
	Reilly et al.	2010	Life and death of a child with down syndrome and a congenital heart condition: Experiences of six couples	English	major/critical life incidence/normative	n/a	Couples	12	UK	Article	Qualitative study
	Schildhaus	1997	Marital adaptation and growth after the death of a child	English	major/critical life incidence/normative	n/a	Couples	14	USA	Dissertation	Qualitative study
	Thomas & Striegel	1994	Stress and grief of a perinatal loss: Integrating qualitative and quantitative methods	English	major/critical life incidence/normative	mixed	Couples	52	USA	Article	Mixed-methods
Infertility
	Chaves et al.	2019	The role of dyadic coping on the marital and emotional adjustment of couples with infertility	English	major/critical life incidence/normative	DCI	Couples	134	Portugal	Article	Cross-sectional
	Darwiche et al.	2019	Partner support during the prenatal testing period after assisted conception	English	major/critical life incidence/normative	DCI	Couples	210	Switzerland	Article	Longitudinal
	Molgora et al.	2019	Examining the role of dyadic coping on the marital adjustment of couples undergoing assisted reproductive technology (ART)	English	major/critical life incidence/normative	DCI	Couples	334	Italy	Article	Cross-sectional
	Ying et al.	2017	The Partnership and Coping Enhancement Programme for couples undergoing in vitro fertilization treatment: the development of a complex intervention in China	English	major/critical life incidence/normative	intervention	n/a	0	China	Article	Intervention Conceptual
	Ying et al.	2018	Endurance with partnership: A preliminary conceptual framework for couples undergoing in vitro fertilisation treatments	English	major/critical life incidence/normative	n/a	n/a	0	China	Article	Conceptual
	Ying et al.	2018	A partnership and coping enhancement program for couples undergoing in vitro fertilization treatment: An intervention study	English	major/critical life incidence/normative	intervention	Couples	200	China	Article	Evaluation Intervention
Parenting
	Aydogan & Ozbay	2018	Mediation role of dyadic coping on parenting stress and relational resilience in couples	English	minor/daily hassles	DCI	Couples	458	Turkey	Article	Cross-sectional
	Hock & Mooradian	2012	Co‐parenting quality among adoptive mothers: Contributions of socioeconomic status, child demands and adult relationship characteristics	English	minor/daily hassles	DCI	Singles	94	USA	Article	Cross-sectional
	Kurosawa et al.	2015	Relationship-focused coping patterns of Japanese child-rearing couples	English	minor/daily hassles	Japanese version of relationship-focused coping (Kurosawa & Kato, 2013)	Couples	202	Japan	Article	Cross-sectional
	Ledermann et al.	2007	The efficacy of the couples coping enhancement training (CCET) in improving relationship quality	English	minor/daily hassles	intervention	Couples	200	Switzerland	Article	Evaluation Intervention
	Zemp et al.	2016	The importance of parents' dyadic coping for children	English	minor/daily hassles	DCI	Mixed	392	Switzerland	Article	Cross-sectional
	Zemp et al.	2014	How much positivity is needed to buffer the impact of parental negativity on children?	English	minor/daily hassles	DCI	Singles	375	Switzerland	Article	Cross-sectional
	Zemp et al.	2019	Out of balance? Positivity–negativity ratios in couples’ interaction impact child adjustment	English	minor/daily hassles	DCI	Couples	809	Germany	Article	Longitudinal
	Zemp et al.	2016	How couple- and parenting-focused programs affect child behavioral problems: A randomized controlled trial	English	minor/daily hassles	intervention	Couples	300	Switzerland	Article	Evaluation Intervention
	Zemp et al.	2017	Longitudinal interrelations between dyadic coping and coparenting conflict in couples	English	minor/daily hassles	DCI	Couples	300	Switzerland	Article	Evaluation Intervention
Pregnancy & Transition to parenthood
	Alves et al.	2018	Dyadic coping and dyadic adjustment in couples with women with high depressive symptoms during pregnancy	English	major/critical life incidence/normative	DCI	Couples	578	Portugal	Article	Cross-sectional
	Alves et al.	2019	Intra‐couple similarity in dyadic coping and partners’ adjustment to the birth of a child	English	major/critical life incidence/normative	DCI	Couples	184	Portugal	Article	Longitudinal
	Alves et al.	2018	Preventing and treating women’s postpartum depression: A qualitative systematic review on partner-inclusive interventions	English	major/critical life incidence/normative	n/a	n/a	0	Portugal	Article	Review
	Alves et al.	2019	Romantic attachment, dyadic coping, and parental adjustment across the transition to parenthood	English	major/critical life incidence/normative	DCI	Couples	184	Portugal	Article	Longitudinal
	Alves et al.	2020	Does dyadic coping predict couples’ postpartum psychosocial adjustment? A dyadic longitudinal study	English	major/critical life incidence/normative	DCI	Couples	606	Portugal	Article	Longitudinal
	Brandao et al.	2019	Depressive symptoms, dyadic coping, and attachment to the fetus in expectant fathers: A moderated-mediation analysis	English	major/critical life incidence/normative	DCI	Singles	302	Portugal	Article	Cross-sectional
	Brandao et al.	2020	Dyadic coping, marital adjustment and quality of life in couples during pregnancy: an actor-partner approach	English	major/critical life incidence/normative	DCI	Couples	640	Portugal	Article	Cross-sectional
	Canzi et al.	2019	What makes us strong? Dyadic coping in Italian prospective adoptive couples	English	major/critical life incidence/normative	DCI	Couples	206	Italy	Article	Cross-sectional
	Dascal et al.	2020	A cross-section study of relationship characteristics and smoking cessation during pregnancy in a sample of Romanian pregnant women	English	major/critical life incidence/normative	DCI, dyadic efficacy	Singles	143	Romania	Article	Cross-sectional
	Gotowka	2020	What couples do to manage their sexualt satisfaction during pregnangy, birth, and transition to parenthood? An exploratory study	English	major/critical life incidence/normative	n/a	Couples	24	USA	Dissertation	Qualitative study
	Humphreys	2005	The couple relationship and adjustment following prenatal genetic testing for advanced maternal age in women with normal test results	English	major/critical life incidence/normative	Empathic responding (O'Brien & De Longis), degree of joint decision making (ad hoc)	Singles	440	Canada	Dissertation	Longitudinal
	Meier et al.	2020	Fair enough? Decreased equity of dyadic coping across the transition to parenthood associated with depression of first-time parents	English	major/critical life incidence/normative	DCI	Couples	208	Switzerland	Article	Longitudinal
	Molgora et al.	2019	Dyadic coping and marital adjustment during pregnancy: A cross-sectional study of Italian couples expecting their first child	English	major/critical life incidence/normative	DCI	Couples	156	Italy	Article	Cross-sectional
	Molgora et al.	2018	Becoming parents: Examining the role of dyadic coping on the individual and relational adjustment of future mothers and their partners	English	major/critical life incidence/normative	DCI	Couples	156	Italy	Book chapter	Cross-sectional
	Nicholls & Ayers	2007	Childbirth-related post-traumatic stress disorder in couples: A qualitative study	English	major/critical life incidence/normative	n/a	Singles	12	UK	Article	Qualitative study
	O'Brien	2019	Couples' experiences of maternal postpartum depression	English	major/critical life incidence/normative	n/a	Couples	20	USA	Article	Qualitative study
	O'Brien	2016	Coming through it together: Narratives on the relational aspects of maternal postpartum depression and parenting practices	English	major/critical life incidence/normative	n/a	Couples	20	USA	Dissertation	Qualitative study
	Rauch-Anderegg et al.	2020	Relationship behaviors across the transition to parenthood	English	major/critical life incidence/normative	DCI	Couples	206	Switzerland	Article	Longitudinal
	Terry	1991	Stress, coping and adaptation to new parenthood	English	major/critical life incidence/normative	Subjective view of coping together (ad hoc)	Couples	246	Australia	Article	Longitudinal
Disability
Sensory loss
	Hofsöe et al.	2019	Interpersonal communication and psychological well-being among couples coping with sensory loss: The mediating role of perceived spouse support	English	major/critical life incidence/normative	Couples’ Illness Communication Scale (CICS) (Arden-Close et al., 2010); Protective Buffering Scale (PBS; Suls, Green, Rose, Lounsbury, & Gordon, 1997); Social Support Questionnaire (SSQ; Sarason et al., 1987)	Couples	206	Denmark	Article	Longitudinal
	Kelly-Campbell & Plexico	2012	Couples’ experiences of living with hearing impairment	English	major/critical life incidence/normative	n/a	Couples	24	USA	Article	Qualitative study
	Mamali et al.	2020	What couples say about living and coping with sensory loss: A qualitative analysis of open-ended survey responses	English	major/critical life incidence/normative	n/a	Mixed	111	Denmark	Article	Mixed-methods
	Müller-Dohm et al.	2016	Dyadische Bewältigungsstrategien älterer Hörbeeinträchtiger und ihrer Lebenspartner	German	major/critical life incidence/normative	n/a	Couples	60	Germany	Article	Qualitative study
Traumatic brain injury (TBI)
	O'Keeffe et al.	2020	The things that people can't see The impact of TBI on relationships: An interpretative phenomenological analysis	English	major/critical life incidence/normative	n/a	Mixed	11	Ireland	Article	Qualitative study
Spinal cord injuries
	Weiss	2012	Relationship-focused coping style and depression, quality of life, and marital satisfaction in the spouses of husbands with spinal cord injuries	English	major/critical life incidence/normative	Relationship Focused Coping Scale	Couples	58	USA	Dissertation	Cross-sectional
Mental Health Problems
General / not specified
	Acevedo Callejas & Thompson	2017	Stress, frequency of challenges, and coping for partners of individuals with mental health conditions	English	major/critical life incidence/normative	DCI	Singles	325	USA	Article	Cross-sectional
Abuse - alcohol, drugs
	Hallgren & McCrady	2016	We-language and sustained reductions in drinking in couple-based treatment for alcohol use disorders	English	major/critical life incidence/normative	Pronoun use	Couples	376	USA	Article	Longitudinal
	Hoffman-Konn	2005	Communal coping in couple alcohol treatment	English	major/critical life incidence/normative	Communal coping (ad hoc), we-talk	Couples	140	USA	Dissertation	Evaluation Intervention
	Leuchtmann & Bodenmann	2017	Die Rolle der Partnerschaft: Alkoholabhängigkeit als "We-Disease"	German	major/critical life incidence/normative	n/a	n/a	0	Switzerland	Article	Conceptual
	Rentscher et al.	2017	Partner pronoun use, communal coping, and abstinence during couple-focused intervention for problematic alcohol use	English	major/critical life incidence/normative	We-talk	Couples	66	USA	Article	Longitudinal
	Rentscher	2018	Communal coping as a change process in couple focused interventions for health problems	English	major/critical life incidence/normative	We-talk	Couples	116	USA	Dissertation	Longitudinal
Dementia / mild cognitive impairment
	Gellert et al.	2018	Own and partners’ dyadic coping and depressive symptoms in individuals with early-stage dementia and their caregiving partners	English	major/critical life incidence/normative	DCI	Couples	164	Germany	Article	Longitudinal
	Häusler et al.	2014	Psychosoziale Therapie bei beginnender Demenz: Das DYADEM-Unterstützungsprogramm für Menschen mit Demenz und ihre Partner	German	major/critical life incidence/normative	n/a	n/a	0	Germany	Book	Intervention Conceptual
	Häusler et al.	2016	Perceived stress and quality of life in dementia patients and their caregiving spouses: Does dyadic coping matter?	English	major/critical life incidence/normative	DCI	Couples	164	Germany	Article	Cross-sectional
	Kramer	1993	Expanding the conceptualization of caregiver coping: The importance of relationship-focused coping strategies	English	major/critical life incidence/normative	Relationship-focused Coping Scale (O'Brien and DeLongis (1991)	Singles	72	USA	Article	Cross-sectional
	Roberto et al.	2013	Trajectories of care: Spouses coping with changes related to mild cognitive impairment	English	major/critical life incidence/normative	n/a	Couples	80	USA	Article	Qualitative study
Depression
	Bodenmann et al.	2004	Differences in individual and dyadic coping among low and high depressed, partially remitted, and nondepressed persons	English	major/critical life incidence/normative	DCI	Singles	212	Switzerland	Article	Cross-sectional
	Bodenmann et al.	2001	Individuelle und dyadische Copingressourcen bei Depressiven	German	major/critical life incidence/normative	DCI	Singles	60	Switzerland	Article	Cross-sectional
	Gana et al.	2017	Dyadic cross-sectional associations between depressive mood, relationship satisfaction, and common dyadic coping	English	major/critical life incidence/normative	DCI	Couples	396	France	Article	Cross-sectional
	Johnson et al.	2017	Pathways between self-esteem and depression in couples	English	major/critical life incidence/normative	DCI	Couples	2814	Germany	Article	Longitudinal
PTSD
	Henry et al.	2011	Trauma and couples: mechanisms in dyadic functioning	English	major/critical life incidence/normative	n/a	Singles	17	USA	Article	Mixed-methods
	Kramer et al.	2005	Individual and dyadic coping strategies in the aftermath of a traumatic experience	English	major/critical life incidence/normative	DCI	Couples	72	Switzerland	Article	Cross-sectional
	Lambert et al.	2015	Veteran PTSS and spouse relationship quality: The importance of dyadic coping	English	major/critical life incidence/normative	DCI	Couples	112	USA	Article	Cross-sectional
	Lameiras et al.	2018	The predictive value of dyadic coping in the explanation of PTSD symptoms and subjective well-being of work accident victims	English	major/critical life incidence/normative	DCI	Couples	124	Portugal	Article	Cross-sectional
	Marshall & Kuijer	2017	Weathering the storm? The impact of trauma on romantic relationships	English	major/critical life incidence/normative	n/a	n/a	0	USA	Article	Conceptual
	Vilchinsky & Dekel	2018	Cardiac disease-induced PTSD: The need for a dyadic perspective	English	major/critical life incidence/normative	n/a	n/a	0	Israel	Book chapter	Conceptual
	Witovsky et al.	2015	Die Bedeutung partnerschaftlicher Stressbewältigung für die Beziehungsqualität und die posttraumatische Symptomausprägung	German	major/critical life incidence/normative	DCI	Couples	62	Austria	Article	Cross-sectional
Sexual functioning
	Colson	2007	Couple, conjugalité et dysfonction érectile	French	major/critical life incidence/normative	n/a	n/a	0	France	Article	Conceptual
	Rosen et al.	2016	Observed and perceived disclosure and empathy are associated with better relationship adjustment and quality of life in couples coping with vulvodynia	English	major/critical life incidence/normative	Disclosure, empathic response (ad hoc)	Couples	100	Canada	Article	Cross-sectional
Other mental health problems
	Levesque et al.	2017	The mediating effects of emotion regulation and dyadic coping on the relationship between romantic attachment and non-suicidal self-injury	English	major/critical life incidence/normative	DCI	Singles	797	Canada	Article	Cross-sectional
	Linville et al.	2016	Reciprocal influence of couple dynamics and eating disorders	English	major/critical life incidence/normative	n/a	Couples	34	USA	Article	Qualitative study
Somatic disorders
General / not specified
	Acitelli & Badr	2005	My illness or our illness? Attending to the relationship when one partner is ill	English	major/critical life incidence/normative	n/a	n/a	0	USA	Book chapter	Conceptual
	Avineri	1999	Chronic illness and married couples: A comprehensive systemic therapy approach	English	major/critical life incidence/normative	n/a	n/a	0	USA	Dissertation	Review
	Badr & Acitelli	2017	Re-thinking dyadic coping in the context of chronic illness	English	major/critical life incidence/normative	n/a	n/a	0	USA	Article	Conceptual
	Berg & Upchurch	2007	A developmental-contextual model of couples coping with chronic illness across the adult life span	English	major/critical life incidence/normative	n/a	n/a	0	USA	Article	Conceptual
	Burri et al.	2017	Individual and dyadic coping in chronic pain patients	English	major/critical life incidence/normative	DCI	Singles	43	Switzerland	Article	Cross-sectional
	Checton et al.	2015	A dyadic approach: Applying a developmental-conceptual model to couples coping with chronic illness	English	major/critical life incidence/normative	Illness appraisal (measured with illness interference; adapted from Checton et al. 2012) and support (adapted from Greene et al, 2012)	Couples	616	USA	Article	Cross-sectional
	Coyne & Fiske	1992	Couples coping with chronic and catastrophic illness	English	major/critical life incidence/normative	n/a	n/a	0	USA	Book chapter	Conceptual
	D`Ardenne	2004	The couple sharing long-term illness	English	major/critical life incidence/normative	n/a	n/a	0	UK	Article	Conceptual
	Goldman & Halford	2017	Couples and health	English	major/critical life incidence/normative	n/a	n/a	0	USA	Book chapter	Conceptual
	Goldsmith	2009	Uncertainty and communication in couples coping with serious illness	English	major/critical life incidence/normative	n/a	n/a	0	USA	Book chapter	Conceptual
	Hartley	2001	The impact of relationship-focused coping on psychological distress and relationship satisfaction in adults with chronic pain	English	major/critical life incidence/normative	Relationship Focused Coping Scale (Coyne & Smith, 1991)	Singles	106	USA	Dissertation	Cross-sectional
	Helgeson & Zajdel	2017	Adjusting to chronic health conditions	English	major/critical life incidence/normative	n/a	n/a	0	USA	Article	Review
	Helgeson et al.	2018	Communal coping and adjustment to chronic illness: Theory update and evidence	English	major/critical life incidence/normative	n/a	n/a	0	USA	Article	Conceptual
	LaGuardia et al.	2012	Matters of the heart: Couples' adjustment to life following a health crisis	English	major/critical life incidence/normative	n/a	n/a	0	USA	Book chapter	Conceptual
	Leuchtmann & Bodenmann	2017	Interpersonal view on physical illnesses and mental disorders	English	major/critical life incidence/normative	n/a	n/a	0	Switzerland	Article	Conceptual
	Martire et al.	2010	Review and meta-analysis of couple-oriented interventions for chronic illness	English	major/critical life incidence/normative	n/a	n/a	0	USA	Article	Review
	Novak et al.	2020	A qualitative inquiry on religious married men's perceptions of relationship dynamics during everyday sickness	English	major/critical life incidence/normative	n/a	Singles	44	USA	Article	Qualitative study
	Rentscher	2019	Communal coping in couples with health problems	English	major/critical life incidence/normative	n/a	n/a	0	USA	Article	Conceptual
	Rentscher et al.	2013	Asymmetric partner pronoun use and demand–withdraw interaction in couples coping with health problems	English	major/critical life incidence/normative	We-talk	Couples	294	USA	Article	Cross-sectional
	Revenson	1994	Social support and marital coping with chronic illness	English	major/critical life incidence/normative	n/a	n/a	0	USA	Article	Conceptual
	Revenson	2003	Scenes from a marriage: Examining support, coping, and gender within the context of chronic illness	English	major/critical life incidence/normative	n/a	n/a	0	USA	Book chapter	Conceptual
	Revenson et al.	2005	Couples coping with chronic illness: What's gender got to do with it?	English	major/critical life incidence/normative	n/a	n/a	0	USA	Book chapter	Conceptual
	Revenson & DeLongis	2011	Couples coping with chronic illness	English	major/critical life incidence/normative	n/a	n/a	0	USA	Book chapter	Conceptual
	Revenson & Hagedoorn	2019	Dyadic coping with illness	English	major/critical life incidence/normative	n/a	n/a	0	USA	Book chapter	Conceptual
	Rohrbaugh	2020	Constructing we-ness: A communal coping intervention for couples facing chronic illness	English	major/critical life incidence/normative	intervention	n/a	0	USA	Article	Intervention Conceptual
	Schokker et al.	2010	The association between regulatory focus and distress in patients with a chronic disease: The moderating role of partner support	English	major/critical life incidence/normative	Active engagement (i.e. supportive behaviour) and protective buffering and overprotection (i.e. unsupportive behaviour	Singles	477	Netherlands	Article	Cross-sectional
	Shrout	2020	Couples and nonvisible chronic illness: An integrated model of dyadic coping	English	major/critical life incidence/normative	DCI	Couples	484	USA	Dissertation	Cross-sectional
	Skerrett	2003	Couple dialogues with illness: Expanding the "we"	English	major/critical life incidence/normative	intervention	n/a	0	USA	Article	Intervention Conceptual
	Smith et al.	2018	Investigating married adults' communal coping with genetic health risk and perceived discrimination	English	major/critical life incidence/normative	Communal coping (adapted from Afifi et al., 2015), spousal talk (ad hoc)	Couples	266	USA	Article	Cross-sectional
	Yorgason & Choi	2016	Health contributions to marital quality: Expected and unexpected links	English	major/critical life incidence/normative	n/a	n/a	0	USA	Book chapter	Conceptual
	Zimmermann et al.	2012	Progredienzangst gesunder Lebenspartner von chronisch erkrankten Patienten	German	major/critical life incidence/normative	DCI	Singles	332	Germany	Article	Cross-sectional
	Zimmermann et al.	2011	Fear of progression in partners of chronically ill patients	English	major/critical life incidence/normative	DCI	Singles	227	Germany	Article	Measure development
Arthritis
	Dowdy	1999	Synchronous support, congruent coping, or a good marriage: Which is more important to the wife's perception of her husband's helpfulness in dealing with her rheumatoid arthritis pain? (chronic pain)	English	major/critical life incidence/normative	Synchronous support (Revenson & Schiaffino, 1989), relationship focused coping scale (Coyne & Smith, 1991)	Couples	160	USA	Dissertation	Cross-sectional
	Keefe et al.	2004	Effects of spouse-assisted coping skills training and exercise training in patients with osteoarthritic knee pain: A randomized controlled study	English	major/critical life incidence/normative	Intervention	Singles	72	USA	Article	Evaluation Intervention
	Keefe et al.	1999	Spouse‐assisted coping skills training in the management of knee pain in osteoarthritis: Long‐term followup results	English	major/critical life incidence/normative	Intervention	Couples	88	USA	Article	Evaluation Intervention
	Keefe et al.	1996	Spouse‐assisted coping skills training in the management of osteoarthritic knee pain	English	major/critical life incidence/normative	Intervention	Couples	88	USA	Article	Evaluation Intervention
	Mann & Dieppe	2006	Different patterns of illness-related interaction in couples coping with rheumatoid arthritis	English	major/critical life incidence/normative	n/a	Couples	24	UK	Article	Qualitative study
	Sterba et al.	2007	Developing and testing a measure of dyadic efficacy for married women with rheumatoid arthritis and their spouses	English	major/critical life incidence/normative	Dyadic Efficacy for Married Women With Rheumatoid Arthritis; perceptions of support over the past month	Couples	380	USA	Article	Measure development
	Yorgason et al.	2010	Older couples' management of multiple-chronic illnesses: Individual and shared perceptions and coping in Type 2 diabetes and osteoarthritis	English	major/critical life incidence/normative	n/a	Couples	56	USA	Article	Qualitative study
Cancer
	Acquati & Kayser	2019	Dyadic coping across the lifespan: A comparison between younger and middle-aged couples with breast cancer	English	major/critical life incidence/normative	DCI	Couples	172	USA	Article	Cross-sectional
	Altschuler	2015	Whose illness is it anyway? On facing illness as a couple	English	major/critical life incidence/normative	n/a	Couples	2	UK	Article	Case study
	Badr	2018	Development of a psychosocial intervention for head and neck cancer patients and their partners	English	major/critical life incidence/normative	Intervention conceptual	n/a	0	USA	Book chapter	Intervention Conceptual
	Badr et al.	2010	Dyadic coping in metastatic breast cancer	English	major/critical life incidence/normative	DCI (modified)	Couples	382	USA	Article	Longitudinal
	Badr et al.	2018	Dyadic coping in patients undergoing radiotherapy for head and neck cancer and their spouses	English	major/critical life incidence/normative	DCI	Couples	60	USA	Article	Evaluation Intervention
	Badr & Krebs	2013	A systematic review and meta-analysis of psychosocial interventions for couples coping with cancer	English	major/critical life incidence/normative	n/a	n/a	0	USA	Article	Meta-analysis
	Baik & Adams	2011	Improving the well-being of couples facing cancer: a review of couples-based psychosocial interventions	English	major/critical life incidence/normative	n/a	n/a	0	USA	Article	Review
	Baucom et al.	2009	A couple-based intervention for female breast cancer	English	major/critical life incidence/normative	intervention	Couples	28	USA	Article	Evaluation Intervention
	Berg et al.	2011	Affect covariation in marital couples dealing with stressors surrounding prostate cancer	English	major/critical life incidence/normative	Collaborative coping (ad hoc)	Couples	118	USA	Article	Longitudinal
	Berg et al.	2008	Collaborative coping and daily mood in couples dealing with prostate cancer	English	major/critical life incidence/normative	Perception of collaboration (ad hoc)	Couples	118	USA	Article	Longitudinal
	Bitz et al.	2020	Couples coping with cancer together: Successful implementation of a caregiver program as standard of care	English	major/critical life incidence/normative	intervention	Couples	1995	USA	Article	Evaluation Intervention
	Brandao et al.	2017	Marital adjustment in the context of female breast cancer: A systematic review	English	major/critical life incidence/normative	n/a	n/a	0	Portugal	Article	Review
	Charvoz et al.	2016	A survey of couples facing breast cancer in women	English	major/critical life incidence/normative	n/a	n/a	0	Switzerland	Book chapter	Conceptual
	Chung & Hwang	2012	Couples' experiences of breast cancer in Korea: a descriptive qualitative study	English	major/critical life incidence/normative	n/a	Couples	14	Korea	Article	Qualitative study
	Crangle et al.	2020	Dyadic coping mediates the effects of attachment on quality of life among couples facing ovarian cancer	English	major/critical life incidence/normative	DCI	Couples	212	Canada	Article	Cross-sectional
	Dagan et al.	2011	Spousal support and changes in distress over time in couples coping with cancer: The role of personal control	English	major/critical life incidence/normative	Perceived spousal supportive behavior/unsupportive behavior (Interaction of Social Support List, Kempen & Van Eijk, 1995; van Sonderen, 1993)	Couples	140	Netherlands	Article	Longitudinal
	Dagan et al.	2014	The interplay between partners’ responsiveness and patients’ need for emotional expression in couples coping with cancer	English	major/critical life incidence/normative	Partner responsiveness (ad hoc)	Couples	116	Netherlands	Article	Longitudinal
	Dorros	2011	A content analysis of the counseling sessions of dyads with breast and prostate cancer: Linguistic predictors of psychosocial adjustment and thematic analysis of key concerns	English	major/critical life incidence/normative	mixed	Couples	86	USA	Dissertation	Mixed-methods
	Ernst et al.	2017	Dyadic coping of patients with hematologic malignancies and their partners and its relation to quality of life - a longitudinal study	English	major/critical life incidence/normative	DCI	Couples	416	Germany	Article	Longitudinal
	Feldman	2002	The influence of relational factors on men's adjustment to their partners' newly diagnosed breast cancer	English	major/critical life incidence/normative	DCI	Singles	71	USA	Dissertation	Cross-sectional
	Feldman & Broussard	2006	Men's adjustment to their partners' breast cancer: A dyadic coping perspective	English	major/critical life incidence/normative	DCI	Singles	71	USA	Article	Longitudinal
	Feldman & Broussard	2005	The Influence of relational factors on men's adjustment to their partners' newly-diagnosed breast cancer	English	major/critical life incidence/normative	DCI	Singles	71	USA	Article	Longitudinal
	Fergus	2004	Rupture and repair of the couple's communal body with the experience of prostate cancer	English	major/critical life incidence/normative	n/a	Couples	10	Canada	Dissertation	Qualitative study
	Fergus et al.	2014	Development and pilot testing of an online intervention to support young couples' coping and adjustment to breast cancer	English	major/critical life incidence/normative	Eval Intervention	Couples	32	Canada	Article	Evaluation Intervention
	Fergus et al.	2017	Metaphor and meaning in an online creative expression exercise to promote dyadic coping in young couples affected by breast cancer	English	major/critical life incidence/normative	n/a	Couples	26	Canada	Article	Qualitative study
	Fergus et al.	2015	Couplelinks - an online intervention for young women with breast cancer and their male partners: study protocol for a randomized controlled trial	English	major/critical life incidence/normative	DCI	n/a	0	Canada	Article	Study protocol
	Fergus	2011	The rupture and repair of the couple's communal body with prostate cancer	English	major/critical life incidence/normative	n/a	Couples	10	Canada	Article	Qualitative study
	Fife et al.	2013	Partner interdependence and coping with life-threatening illness: The impact on dyadic adjustment	English	major/critical life incidence/normative	coping with partner/dyadic coping (Subskala Ways of Coping Checklist von Lazarus and Folkman (1984))	Couples	386	USA	Article	Longitudinal
	Geller	2017	Dyadic predictors of psychosocial distress in patients undergoing autologous hematopoietic stem cell transplant (HSCT)	English	major/critical life incidence/normative	DCI	Couples	96	USA	Dissertation	Longitudinal
	Gray et al.	2000	Managing the impact of illness: The experiences of men with prostate cancer and their spouses	English	major/critical life incidence/normative	n/a	Couples	68	Canada	Article	Qualitative study
	Gulish	2002	Facing illness together: The response of resilient couples to prostate cancer	English	major/critical life incidence/normative	n/a	Couples	6	USA	Dissertation	Qualitative study
	Hagedoorn et al.	2000	Marital satisfaction in patients with cancer: Does support from intimate partners benefit those who need it the most?	English	major/critical life incidence/normative	ways of giving support (Buunk et al. 1996)	Couples	136	Netherlands	Article	Cross-sectional
	Halford et al.	2000	Couples and coping with cancer: Helping each other through the night	English	major/critical life incidence/normative	Intervention conceptual	n/a	0	USA	Book chapter	Intervention Conceptual
	Harden et al.	2002	Couples' experiences with prostate cancer: Focus group research	English	major/critical life incidence/normative	n/a	Mixed	42	USA	Article	Qualitative study
	Heinrichs & Zimmermann	2010	What makes couples-based interventions work? A centuries' debate with few answers to offer	English	major/critical life incidence/normative	Eval Intervention	Couples	52	Germany	Book chapter	Evaluation Intervention
	Heinrichs et al.	2010	Welche Stärken und Schwächen sehen Mütter mit einer gynäkologischen Krebserkrankung und gesunde Väter bei ihren Kindern?	German	major/critical life incidence/normative	gemeinsames DC (DCI)	Couples	38	Germany	Article	Longitudinal
	Heinrichs et al.	2012	Cancer distress reduction with a couple-based skills training: A randomized controlled trial	English	major/critical life incidence/normative	DCI	Couples	144	Germany	Article	Evaluation Intervention
	Heinrichs & Zimmermann	2008	Bewältigung einer gynäkologischen Krebserkrankung in der Partnerschaft: Ein psychoonkologisches Behandlungsprogramm für Paare	German	major/critical life incidence/normative	Intervention conceptual	n/a	0	Germany	Book	Intervention Conceptual
	Hinnen et al.	2009	Partner support and distress in women with breast cancer: The role of patients’ awareness of support and level of mastery	English	major/critical life incidence/normative	ways of giving support (Buunk et al. 1996)	Couples	164	Netherlands	Article	Longitudinal
	Hinnen et al.	2008	Relationship satisfaction in women: A longitudinal case-control study about the role of breast cancer, personal assertiveness, and partners' relationship-focused coping	English	major/critical life incidence/normative	active engagement, protective buffering (Hagedoorn et al., 2000; Kuijer et al., 2000).	Singles	134	Netherlands	Article	Longitudinal
	Hubbard et al.	2013	Relational mechanisms and psychological outcomes in couples affected by breast cancer: A systematic narrative analysis of the literature	English	major/critical life incidence/normative	n/a	n/a	0	UK	Article	Review
	Kayser	2005	Enhancing dyadic coping during a time of crisis: A theory-based intervention with breast cancer patients and their partners	English	major/critical life incidence/normative	Eval Intervention	Couples	100	USA	Book chapter	Evaluation Intervention
	Kayser & Acquati	2019	The influence of relational mutuality on dyadic coping among couples facing breast cancer	English	major/critical life incidence/normative	DCI	Couples	172	USA	Article	Cross-sectional
	Kayser & Scott	2008	Helping couples cope with women's cancers: An evidence-based approach for practitioners	English	major/critical life incidence/normative	Intervention conceptual	n/a	0	USA	Book	Intervention Conceptual
	Kayser & Sormanti	2002	A follow-up study of women with cancer: Their psychosocial well-being and close relationships	English	major/critical life incidence/normative	relationship-focused coping: active engagement, protective buffering (Coyne and Smith,1991)	Singles	26	USA	Article	Longitudinal
	Kayser et al.	2007	Cancer as a 'we-disease': Examining the process of coping from a relational perspective	English	major/critical life incidence/normative	n/a	Couples	20	USA	Article	Qualitative study
	Kayser et al.	2010	Effects of a randomized couple-based intervention on quality of life of breast cancer patients and their partners	English	major/critical life incidence/normative	Eval Intervention	Couples	104	USA	Article	Evaluation Intervention
	Kayser et al.	2014	The influence of culture on couples coping with breast cancer: A comparative analysis of couples from China, India, and the United States	English	major/critical life incidence/normative	n/a	Couples	56	China, India, USA	Article	Qualitative study
	Kayser et al.	2018	A systematic review of dyadic studies examining relationship quality in couples facing colorectal cancer together	English	major/critical life incidence/normative	n/a	n/a	0	USA	Article	Review
	Kuenzler et al.	2011	Who cares, who bears, who benefits? Female spouses vicariously carry the burden after cancer diagnosis	English	major/critical life incidence/normative	DCI (FDCT)	Mixed	355	Switzerland	Article	Cross-sectional
	Kuijer et al.	2000	Active engagement, protective buffering, and overprotection: Three ways of giving support by intimate partners of patients with cancer	English	major/critical life incidence/normative	Ways of Giving Support (Buunk et al., 1996)	Couples	212	Netherlands	Article	Cross-sectional
	Lewis & Deal	1995	Balancing our lives: A study of the married couple's experience with breast cancer recurrence	English	major/critical life incidence/normative	n/a	Couples	30	USA	Article	Qualitative study
	Li et al.	2015	The experiences of Chinese couples living with cancer: A focus group study	English	major/critical life incidence/normative	n/a	Mixed	28	China	Article	Qualitative study
	Li et al.	2018	Mutual support and challenges among Chinese couples living with colorectal cancer: A qualitative study	English	major/critical life incidence/normative	n/a	Couples	22	China	Article	Qualitative study
	Li & Loke	2015	A preliminary conceptual framework for cancer couple dyads: Live With Love	English	major/critical life incidence/normative	n/a	n/a	0	China	Article	Conceptual
	Li & Loke	2014	A literature review on the mutual impact of the spousal caregiver-cancer patients dyads: 'Communication', 'reciprocal influence', and 'caregiver-patient congruence'	English	major/critical life incidence/normative	n/a	n/a	0	China	Article	Review
	Li et al.	2015	A couple-based complex intervention for Chinese spousal caregivers and their partners with advanced cancer: An intervention study	English	major/critical life incidence/normative	Eval Intervention	Couples	234	China	Article	Evaluation Intervention
	Li & Loke	2014	A systematic review of spousal couple‐based intervention studies for couples coping with cancer: Direction for the development of interventions	English	major/critical life incidence/normative	n/a	n/a	0	China	Article	Review
	Li et al.	2015	The development of a complex intervention in China: the 'Caring for Couples Coping with Cancer "4Cs" Programme' to support couples coping with cancer	English	major/critical life incidence/normative	Intervention conceptual	n/a	0	China	Article	Intervention Conceptual
	Li et al.	2015	Testing a preliminary Live with Love conceptual framework for cancer couple dyads: A mixed-methods study	English	major/critical life incidence/normative	mixed	Couples	234	China	Article	Mixed-methods
	Li et al.	2016	Re-affirmation of a preliminary Live with Love conceptual framework for cancer couple dyads: A couple-based complex intervention study	English	major/critical life incidence/normative	DCI	Couples	234	China	Article	Evaluation Intervention
	Loaring et al.	2015	Renegotiating sexual intimacy in the context of altered embodiment: The experiences of women with breast cancer and their male partners following mastectomy and reconstruction	English	major/critical life incidence/normative	n/a	Singles	8	UK	Article	Qualitative study
	Lorenz et al.	2019	INPART - A psycho-oncological intervention for partners of patients with haemato-oncological disease - Study protocol	English	major/critical life incidence/normative	DCI	n/a	0	Germany	Article	Study protocol
	Luo et al.	2020	A critical literature review of dyadic web-based interventions to support cancer patients and their caregivers, and directions for future research	English	major/critical life incidence/normative	n/a	n/a	0	China	Article	Review
	Magsamen-Conrad et al.	2015	Communication efficacy and couples' cancer management: Applying a dyadic appraisal model	English	major/critical life incidence/normative	cancer management (Checton et al., 2012), plus communication measure	Couples	166	USA	Article	Cross-sectional
	Maliski et al.	2001	Mastery of postprostatectomy incontinence and impotence: His work, her work, our work	English	major/critical life incidence/normative	n/a	Couples	40	USA	Article	Qualitative study
	Manne	1994	Couples coping with cancer: Research issues and recent findings	English	major/critical life incidence/normative	n/a	n/a	0	USA	Article	Conceptual
	Manne & Ostroff	2008	Coping with breast cancer: A couples-focused group intervention, therapist guide	English	major/critical life incidence/normative	Intervention conceptual	n/a	0	USA	Book	Intervention Conceptual
	Manne & Ostroff	2008	Coping with breast cancer: Workbook for couples	English	major/critical life incidence/normative	Intervention conceptual	n/a	0	USA	Book	Intervention Conceptual
	Manne et al.	2014	Cancer-specific relationship awareness, relationship communication, and intimacy among couples coping with early stage breast cancer	English	major/critical life incidence/normative	cancer-specific relationship talk (ad hoc), cancer-specific perceived partner responsiveness (Laurenceau et al. 1998, Manne et al. 2004)	Couples	508	USA	Article	Cross-sectional
	Manne et al.	2005	Couple-focused group intervention for women with early stage breast cancer	English	major/critical life incidence/normative	Evaluation Intervention	Singles	238	USA	Article	Evaluation Intervention
	Manne et al.	2007	Coping and communication-enhancing intervention versus supportive counseling for women diagnosed with gynecological cancers	English	major/critical life incidence/normative	Evaluation Intervention	Singles	353	USA	Article	Evaluation Intervention
	Martens & Davies	1990	The work of patients and spouses in managing advanced cancer at home	English	major/critical life incidence/normative	n/a	Couples	14	Canada	Article	Qualitative study
	McCarthy	2005	Understanding the narratives of couples facing cancer	English	major/critical life incidence/normative	qual	Couples	12	USA	Dissertation	Mixed-methods
	McCarthy et al.	2016	I-We' boundary fluctuations in couple adjustment to rectal cancer and life with a permanent colostomy	English	major/critical life incidence/normative	n/a	Couples	18	Canada	Article	Qualitative study
	McLean & Jones	2007	A review of distress and its management in couples facing end-of-life cancer	English	major/critical life incidence/normative	n/a	n/a	0	Canada	Article	Review
	McLean et al.	2013	A couple‐based intervention for patients and caregivers facing end‐stage cancer: Outcomes of a randomized controlled trial	English	major/critical life incidence/normative	Evaluation Intervention	Couples	84	Canada	Article	Evaluation Intervention
	Meier et al.	2019	We are in this together - Aren't we? Congruence of common dyadic coping and psychological distress of couples facing breast cancer	English	major/critical life incidence/normative	DCI (common dyadic coping)	Couples	140	Switzerland	Article	Longitudinal
	Morgan et al.	2005	African American couples merging strengths to successfully cope with breast cancer	English	major/critical life incidence/normative	n/a	Couples	24	USA	Article	Qualitative study
	Neutze & Beier	2005	Sexualität und Brustkrebserkrankung	German	major/critical life incidence/normative	n/a	n/a	0	Germany	Article	Conceptual
	Opsomer et al.	2019	Couples coping with nutrition-related problems in advanced cancer: A qualitative study in primary care	English	major/critical life incidence/normative	n/a	Couples	14	Belgium	Article	Qualitative study
	Osin et al.	2018	Dyadisches Coping von hämatoonkologischen Patienten und ihren Partnern: Übereinstimmungsmaße und Zusammenhänge mit sozialer Unterstützung und psychischer Belastung	German	major/critical life incidence/normative	DCI	Couples	660	Germany	Article	Cross-sectional
	Pankrath et al.	2018	The relation between dyadic coping and relationship satisfaction in couples dealing with haematological cancer	English	major/critical life incidence/normative	DCI	Couples	654	Germany	Article	Cross-sectional
	Pelusi	1999	Cancer survivorship: The other side The lived experience of partners of long-term breast cancer survivors	English	major/critical life incidence/normative	n/a	Singles	7	USA	Dissertation	Qualitative study
	Picard et al.	2005	Coping strategies among couples adjusting to primary breast cancer	English	major/critical life incidence/normative	n/a	Couples	32	Canada	Article	Qualitative study
	Pistrang et al.	1997	Social support as conversation: Analysing breast cancer patients' interactions with their partners	English	major/critical life incidence/normative	n/a	Couples	6	UK	Article	Qualitative study
	Porter et al.	2017	A randomized pilot trial of a videoconference couples communication intervention for advanced GI cancer: Videoconference couples communication intervention	English	major/critical life incidence/normative	Evaluation intervention	Couples	64	USA	Article	Evaluation Intervention
	Reese et al.	2010	Coping with sexual concerns after cancer: The use of flexible coping	English	major/critical life incidence/normative	n/a	n/a	0	USA	Article	Conceptual
	Regan et al.	2015	A qualitative investigation of health care professionals', patients' and partners' views on psychosocial issues and related interventions for couples coping with cancer	English	major/critical life incidence/normative	n/a	Mixed	60	Australia	Article	Qualitative study
	Regan et al.	2014	Cross-sectional relationships between dyadic coping and anxiety, depression, and relationship satisfaction for patients with prostate cancer and their spouses	English	major/critical life incidence/normative	DCI	Couples	84	Australia	Article	Cross-sectional
	Regan et al.	2015	Couples coping with cancer: Exploration of theoretical frameworks from dyadic studies	English	major/critical life incidence/normative	n/a	n/a	0	Australia	Article	Review
	Robbins et al.	2014	Cancer conversations in context: Naturalistic observation of couples coping with breast cancer	English	major/critical life incidence/normative	EAR device	Couples	112	USA	Article	Longitudinal
	Robbins et al.	2019	Interpersonal positive reframing in the daily lives of couples coping with breast cancer	English	major/critical life incidence/normative	EAR device	Couples	104	USA	Article	Longitudinal
	Robbins	2013	A social interaction analysis of the daily conversations of couples coping with breast cancer	English	major/critical life incidence/normative	EAR device	Couples	112	USA	Dissertation	Longitudinal
	Rottmann et al.	2015	Dyadic coping within couples dealing with breast cancer: A longitudinal, population-based study	English	major/critical life incidence/normative	DCI	Couples	1076	Denmark	Article	Longitudinal
	Saita et al.	2014	Development and evaluation of the Cancer Dyads Group intervention: Preliminary findings	English	major/critical life incidence/normative	Evaluation Intervention	Couples	22	Italy	Article	Evaluation Intervention
	Scott et al.	2004	United we stand? The effects of a couple-coping intervention on adjustment to early stage breast or gynecological cancer	English	major/critical life incidence/normative	Evaluation Intervention	Couples	188	Australia	Article	Evaluation Intervention
	Shapira et al.	2018	Adaptation of couples living with a high risk of breast/ovarian cancer and the association with risk-reducing surgery	English	major/critical life incidence/normative	DCI	Mixed	142	USA	Article	Cross-sectional
	Skerrett	2003	Couple dialogues with illness: Expanding the 'we'	English	major/critical life incidence/normative	Intervention conceptual	n/a	0	USA	Article	Intervention Conceptual
	Song et al.	2016	Appraisals, perceived dyadic communication, and quality of life over time among couples coping with prostate cancer	English	major/critical life incidence/normative	Mutuality and Interpersonal Sensitivity Scale (Lewis, 1996)	Couples	248	USA	Article	Longitudinal
	Song et al.	2011	Assessing longitudinal quality of life in prostate cancer patients and their spouses: A multilevel modeling approach	English	major/critical life incidence/normative	Mutuality and Interpersonal Sensitivity Scale	Couples	268	USA	Article	Longitudinal
	Ştefănuţ et al.	2020	Perception of disease, dyadic coping and the quality of life of oncology patients in the active treatment phase and their life partners: Study protocol of an approach based on the actor–partner interdependence model	English	major/critical life incidence/normative	DCI	n/a	0	Romania	Article	Conceptual
	Traa et al.	2015	Dyadic coping and relationship functioning in couples coping with cancer: A systematic review	English	major/critical life incidence/normative	n/a	n/a	0	Netherlands	Article	Review
	Untas et al.	2009	Impact de la gestion dyadique du stress sur l'ajustement à une reconstruction mammaire différée après cancer	French	major/critical life incidence/normative	DCI	Singles	29	France	Article	Cross-sectional
	Vanstone & Fergus	2020	Online couple interventions in cancer	English	major/critical life incidence/normative	Intervention conceptual	n/a	0	Canada	Article	Intervention Conceptual
	Venetis et al.	2020	Communicating resilience: Predictors and outcomes of dyadic communication resilience processes among both cancer patients and cancer partners	English	major/critical life incidence/normative	DCI, dyadic communicative resilience scale (Chernichky-Karcher et al., 2019)	Mixed	584	USA	Article	Cross-sectional
	Watts et al.	2011	Predictors of relationship adjustment among couples coping with a high risk of developing breast/ovarian cancer	English	major/critical life incidence/normative	support, team approach (ad hoc)	Couples	188	Australia	Article	Cross-sectional
	Weissflog et al.	2017	Associations between dyadic coping and supportive care needs: Findings from a study with hematologic cancer patients and their partners	English	major/critical life incidence/normative	DCI	Couples	660	Germany	Article	Cross-sectional
	Wittmann et al.	2017	TrueNTH sexual recovery study protocol: a multi-institutional collaborative approach to developing and testing a web-based intervention for couples coping with the side-effects of prostate cancer treatment in a randomized controlled trial	English	major/critical life incidence/normative	n/a	n/a	0	USA	Article	Study protocol
	Wittmann et al.	2016	Emotional and sexual health in cancer: Partner and relationship issues	English	major/critical life incidence/normative	n/a	n/a	0	USA	Article	Review
	Wootten et al.	2014	The impact of prostate cancer on partners: A qualitative exploration	English	major/critical life incidence/normative	n/a	Couples	27	Australia	Article	Qualitative study
	Young et al.	2019	Couples coping with Li-Fraumeni Syndrome a mixed-methods study of family strengths	English	major/critical life incidence/normative	brief COPE, only qual included	Couples	52	USA	Dissertation	Mixed-methods
	Young et al.	2019	Couples coping with screening burden and diagnostic uncertainty in Li-Fraumeni syndrome: Connection versus independence	English	major/critical life incidence/normative	qual	Couples	52	USA	Article	Mixed-methods
	Zhang & Kwekkeboom	2020	A feasibility study of an uncertainty management intervention for patient–partner dyads experiencing breast cancer	English	major/critical life incidence/normative	DCI	Couples	32	USA	Article	Evaluation Intervention
	Zimmermann	2015	Intimate relationships affected by breast cancer: Interventions for couples	English	major/critical life incidence/normative	n/a	n/a	0	Germany	Article	Conceptual
	Zimmermann	2014	Paarbeziehung bei Tumorerkrankungen	German	major/critical life incidence/normative	n/a	n/a	0	Germany	Article	Conceptual
	Zimmermann	2019	Partnerschaft und Sexualität bei Tumorerkrankungen	German	major/critical life incidence/normative	n/a	n/a	0	Germany	Article	Conceptual
	Zimmermann	2011	"Seite an Seite": Ein Fallbericht über partnerschaftliche Unterstützung im Rahmen einer Brustkrebserkrankung	German	major/critical life incidence/normative	n/a	Couples	2	Germany	Article	Case study
	Zimmermann et al.	2010	Individual and dyadic predictors of body image in women with breast cancer	English	major/critical life incidence/normative	stress communication, positive dyadic coping-partner, neagtiv dyadic coping-partner (FDCT-N)	Couples	196	Germany	Article	Cross-sectional
	Zimmermann et al.	2006	CanCOPE "Schritt für Schritt": Die Effektivität eines partnerschaftlichen Unterstützungsprogramms bei Frauen mit Brust- oder gynäkologischen Krebserkrankungen	German	major/critical life incidence/normative	FDCT-N	Couples	76	Germany	Article	Evaluation Intervention
	Zimmermann & Rauch	2018	Dyadic coping in patients with prostate and laryngeal cancer and their partners	English	major/critical life incidence/normative	DCI	Couples	146	Germany	Book chapter	Cross-sectional
	Zunkel	2002	Relational coping processes	English	major/critical life incidence/normative	n/a	Couples	30	USA	Article	Qualitative study
Cardiovascular disease
	Bertoni et al.	2015	Engaged patients, engaged partnerships: Singles and partners dealing with an acute cardiac event	English	major/critical life incidence/normative	DCI	Mixed	146	Italy	Article	Cross-sectional
	Coyne & Smith	1994	Couples coping with a myocardial infarction: Contextual perspective on patient self-efficacy	English	major/critical life incidence/normative	Discussions about heart attack, relationship-focused coping	Couples	112	USA	Article	Cross-sectional
	Coyne & Smith	1991	Couples coping with a myocardial infarction: A contextual perspective on wives' distress	English	major/critical life incidence/normative	Discussions about heart attack, relationship-focused coping	Couples	112	USA	Article	Cross-sectional
	Fiske et al.	1991	Couples coping with myocardial infarction: An empirical reconsideration of the role of overprotectiveness	English	major/critical life incidence/normative	Discussions about heart attack, overprotection	Couples	112	USA	Article	Cross-sectional
	Joekes et al.	2007	Predicting quality of life and self-management from dyadic support and overprotection after myocardial infarction	English	major/critical life incidence/normative	Support styles (Buunk et al., 1996)	Couples	146	Netherlands	Article	Longitudinal
	Mahrer-Imhof et al.	2007	Impact of cardiac disease on couples' relationships	English	major/critical life incidence/normative	n/a	Couples	48	Switzerland	Article	Qualitative study
	McCarthy et al.	2011	Poststroke depression: Social workers' role in addressing an underrecognized psychological problem for couples who have experienced stroke	English	major/critical life incidence/normative	n/a	n/a	0	USA	Article	Conceptual
	McCarthy	2012	Identifying modifiable factors associated with depression across the lifespan in stroke survivor-spouse dyads	English	major/critical life incidence/normative	mixed	Couples	64	USA	Dissertation	Mixed-methods
	Nissen et al.	2018	Resistance to change: Role of relationship and communal coping for coronary heart disease patients and their partners in making lifestyle changes	English	major/critical life incidence/normative	n/a	Couples	20	Denmark	Article	Qualitative study
	Rapelli et al.	2019	The combined effect of psychological and relational aspects on cardiac patient activation	English	major/critical life incidence/normative	DCI	Couples	200	Italy	Article	Cross-sectional
	Rohrbaugh et al.	2008	Prognostic significance of spouse we talk in couples coping with heart failure	English	major/critical life incidence/normative	We-talk, communal coping	Couples	114	USA	Article	Longitudinal
	Stewart et al.	2000	Myocardial infarction: Survivors' and spouses' stress, coping, and support	English	major/critical life incidence/normative	n/a	Couples	28	Canada	Article	Qualitative study
	Strychacz	1998	Distress, coping, and spouse support: Gender differences in couples coping with a heart revascularization procedure	English	major/critical life incidence/normative	Relationship-focused Coping Scale (Smith & Coyne, 1990)	Singles	310	USA	Dissertation	Cross-sectional
	Trivedi et al.	2016	A couples' based self-management program for heart failure: Results of a feasibility study	English	major/critical life incidence/normative	intervention	Couples	34	USA	Article	Evaluation Intervention
	Trump & Mendenhall	2017	Couples coping with cardiovascular disease: A systematic review	English	major/critical life incidence/normative	n/a	n/a	0	USA	Article	Review
	Vilchinsky & Dekel	2018	Cardiac disease-induced PTSD: The need for a dyadic perspective	English	major/critical life incidence/normative	n/a	n/a	0	Israel	Book chapter	Conceptual
	Vilchinsky et al.	2011	Dynamics of support perceptions among couples coping with cardiac illness: The effect on recovery outcomes	English	major/critical life incidence/normative	Ways of Giving Support Questionnaire (WOGS; Buunk et al., 1996) incl. active engagement	Couples	222	Israel	Article	Longitudinal
	Vilchinsky et al.	2010	Spousal support and cardiac patients' distress: The moderating role of attachment orientation	English	major/critical life incidence/normative	Ways of Giving Support Questionnaire (WOGS; Buunk et al., 1996) incl. active engagement	Couples	222	Israel	Article	Longitudinal
	Wang et al.	2008	Chinese couples' experiences during convalescence from a first heart attack: A focus group study	English	major/critical life incidence/normative	n/a	Couples	34	China	Article	Qualitative study
	Whitsitt	2012	Coping strategies and adaptation to coronary artery bypass surgery as experienced by three couples	English	major/critical life incidence/normative	n/a	Couples	6	Canada	Article	Qualitative study
Respiratory tract dieseases, COPD
	Cannon	1997	Marital stress and coping in alpha 1-antitrypsin deficiency emphysema	English	major/critical life incidence/normative	Relationship-focused Coping Scale	Couples	200	USA	Dissertation	Mixed-methods
	Meier	2012	Dyadisches Coping, psychische Belastung und Lebensqualität bei COPD-Patienten und deren Partnern	German	major/critical life incidence/normative	DCI	Couples	362	Switzerland	Dissertation	Cross-sectional
	Meier et al.	2011	Dyadic coping, quality of life, and psychological distress among chronic obstructive pulmonary disease patients and their partners	English	major/critical life incidence/normative	DCI	Couples	86	Switzerland	Article	Cross-sectional
	Meier et al.	2012	Dyadic coping among couples with COPD: A pilot study	English	major/critical life incidence/normative	DCI	Couples	362	Switzerland	Article	Cross-sectional
	Vaske	2015	Lebensqualität bei chronisch-obstruktiver Lungenerkrankung (COPD): Aspekte und Einflussmöglichkeiten	German	major/critical life incidence/normative	DCI	Mixed	248	Germany	Dissertation	Longitudinal
	Vaske et al.	2015	For better or for worse: A longitudinal study on dyadic coping and quality of life among couples with a partner suffering from COPD	German	major/critical life incidence/normative	DCI	Mixed	248	Germany	Article	Longitudinal
Chronic pain
	Abbasi et al.	2012	Spouse-assisted training in pain coping skills and the outcome of multidisciplinary pain management for chronic low back pain treatment: A 1-year randomized controlled trial	English	major/critical life incidence/normative	intervention	Singles	36	Iran	Article	Evaluation Intervention
	Cano et al.	2018	A couple-based psychological treatment for chronic pain and relationship distress	English	major/critical life incidence/normative	n/a	n/a	0	USA	Article	Intervention Conceptual
	Miller-Matero & Cano	2015	Encouraging couples to change: A motivational assessment to promote well‐being in people with chronic pain and their partners	English	major/critical life incidence/normative	n/a	n/a	0	USA	Article	Intervention Conceptual
	Mittinty et al.	2020	A dyadic perspective on coping and its effects on relationship quality and psychological distress in couples living with chronic pain: A longitudinal study	English	major/critical life incidence/normative	DCI	Couples	278	Belgium	Article	Longitudinal
	Prenevost & Reme	2017	Couples coping with chronic pain: How do intercouple interactions relate to pain coping?	English	major/critical life incidence/normative	n/a	n/a	0	Norway	Article	Review
Cycstic fibrosis
	Werner et al.	2020	Cooperation or tension? Dyadic coping in cystic fibrosis	English	major/critical life incidence/normative	n/a	Couples	34	Israel	Article	Qualitative study
Diabetes
	Berg et al.	2020	Daily illness appraisal and collaboration in couples with type 1 diabetes	English	major/critical life incidence/normative	Daily Illness Appraisal (ad hoc); Daily collaboration and support (ad hoc); Daily perceived coping effectiveness (ad hoc)	Couples	398	USA	Article	Longitudinal
	de Ridder et al.	2005	Is spousal support always helpful to patients with asthma or diabetes? A prospective study	English	major/critical life incidence/normative	Ways of coping	Couples	80	Netherlands	Article	Longitudinal
	Helgeson	2017	Young adults with type 1 ciabetes: Romantic relationships and implications for well-being	English	major/critical life incidence/normative	Communal coping (ad hoc); Supportive and Unsupportive Interactions (ad hoc); emotional support scales (Fekete et al., ); Diabetes Family Behavior Checklist (Schafer et al.); Overprotection Scale (Hagedoorn et al.)	Singles	68	USA	Article	Cross-sectional
	Helgeson et al.	2019	Patient and partner illness appraisals and health among adults with type 1 diabetes	English	major/critical life incidence/normative	Illness apprailsal (Zajdel et al., 2016); Collaborative, supportive and unsupportive behaviors (Berg et al., 2011; Helgeson et al., 2016);	Couples	398	USA	Article	Cross-sectional
	Helgeson et al.	2017	Implicit and explicit communal coping in couples with recently diagnosed type 2 diabetes	English	major/critical life incidence/normative	Implicit communal coping (first person plural pronoun use), explicit communal coping (modified Inclusion of Other in the Self scale (IOS; Aron et al., 1992); Overprotection Scale ; Hagedoorn et al., 2000)	Couples	140	USA	Article	Cross-sectional
	Helgeson et al.	2020	Links of communal coping to relationship and psychological health in type 2 diabetes: Actor-partner interdependence models involving role, sex, and race	English	major/critical life incidence/normative	Behavioral coding of communal coping	Couples	400	USA	Article	Cross-sectional
	Helgeson et al.	2020	Partner unmitigated communion moderates communal coping benefits in type 2 diabetes	English	major/critical life incidence/normative	Behavioral coding of communal coping; Patient perceived partner emotional responsiveness (ad hoc); Partner overprotective behavior (Hagedoorn et al., 2000)	Couples	246	USA	Article	Cross-sectional
	Helgeson & Van Vleet	2019	Short report: Inclusion of Other in the Self Scale: An adaptation and exploration in a diverse community sample	English	major/critical life incidence/normative	Behavioral coding of communal coping, use of "we-language", communal coping (Helgeson et al., 2018); IOS to measure communal coping (IOS-CC).	Couples	170	USA	Article	Measure development
	Hemphill	2015	Disease-related collaboration and adjustment among couples coping with type 2 diabetes	English	major/critical life incidence/normative	Dyadic appraisal of responsibility for diabetes management (ad hoc); collaborative problem-solving among marital partners (Berg, Johnson, Meegan, & Strough, 2003	Couples	258	USA	Dissertation	Longitudinal
	Johnson et al.	2013	Common dyadic coping is indirectly related to dietary and exercise adherence via patient and partner diabetes efficacy	English	major/critical life incidence/normative	DCI	Couples	234	USA	Article	Cross-sectional
	Johnson et al.	2015	Spousal overprotection is indirectly associated with poorer dietary adherence for patients with type 2 diabetes via diabetes distress when active engagement is low	English	major/critical life incidence/normative	Active engagement and overprotection (Buunk et al.,1996)	Couples	234	USA	Article	Cross-sectional
	Johnson et al.	2013	Relationship beliefs and illness appraisals are differentially associated with specific ways of coping in spouses of patients with type 2 diabetes	English	major/critical life incidence/normative	Active engagement and overprotection (Buunk et al.,1996)	Couples	234	USA	Article	Cross-sectional
	Lee et al.	2020	Implications of we-talk for relationships and health among patients with type 1 diabetes and their spouses	English	major/critical life incidence/normative	Proportion of first-person plural pronouns	Couples	398	USA	Article	Cross-sectional
	Lüscher et al.	2019	Social support and common dyadic coping in couples' dyadic management of type II diabetes: Protocol for an ambulatory assessment application	English	major/critical life incidence/normative	n/a	n/a	0	Switzerland	Article	Intervention Conceptual
	Mahoney	2009	The relationship of partner support and coping strategies to marital adjustment among women with diabetes and their male partners	English	major/critical life incidence/normative	Relationship-Focused Coping Scale (Coyne & Smith, 1991)	Couples	134	USA	Dissertation	Cross-sectional
	Schokker et al.	2010	Support behavior and relationship satisfaction in couples dealing with diabetes: Main and moderating effects	English	major/critical life incidence/normative	Active engagement, protective buffering, and overprotection	Couples	410	Netherlands	Article	Longitudinal
	Trief et al.	2003	Describing support: A qualitative study of couples living with diabetes	English	major/critical life incidence/normative	n/a	Mixed	74	USA	Article	Qualitative study
	Trief	2011	Challenges and lessons learned in the development and implementation of a couples-focused telephone intervention for adults with type 2 diabetes: The Diabetes Support Project	English	major/critical life incidence/normative	n/a	n/a	0	USA	Article	Intervention Conceptual
	Trump et al.	2018	Evaluative coping, emotional distress, and adherence in couples with Type 2 diabetes	English	major/critical life incidence/normative	DCI	Couples	234	USA	Article	Cross-sectional
	Tu et al.	2020	Dyadic appraisal and coping with illness among older Chinese adults with type 2 diabetes mellitus: A qualitative study	English	major/critical life incidence/normative	n/a	Couples	22	China	Article	Qualitative study
	Van Vleet et al.	2018	Communally coping with diabetes: An observational investigation using the actor-partner interdependence model	English	major/critical life incidence/normative	Behavioral coding of communal coping	Couples	218	USA	Article	Cross-sectional
	Van Vleet et al.	2019	An examination of the communal coping process in recently diagnosed diabetes	English	major/critical life incidence/normative	Behavioral coding of communal coping, spouse emotional support provision, spouse instrumental support provision, and patient receptivity to spouse support	Couples	246	USA	Article	Cross-sectional
	Van Vleet & Helgeson	2019	I am a rock; I am an island: Implications of avoidant attachment for communal coping in adults with type 2 diabetes	English	major/critical life incidence/normative	Behavioral coding of communal coping	Couples	172	USA	Article	Cross-sectional
	Yorgason et al.	2010	Older couples' management of multiple-chronic illnesses: Individual and shared perceptions and coping in Type 2 diabetes and osteoarthritis	English	major/critical life incidence/normative	n/a	Couples	56	USA	Article	Qualitative study
	Zajdel et al.	2018	Daily communal coping in couples with type 2 diabetes: Links to mood and self-care	English	major/critical life incidence/normative	Communal coping (ad hoc); perceived emotional responsiveness (Fekete et al., 2007)	Couples	246	USA	Article	Longitudinal
Dyspareunia due to endometriosis
	Brown	2007	Dyspareunia due to endometriosis: A qualitative study of its effect on the couple relationship	English	major/critical life incidence/normative	n/a	Couples	20	USA	Dissertation	Qualitative study
HIV / AIDS
	Gamarel et al.	2015	Dyadic adaptation to chronic illness: The importance of considering context in understanding couples' resilience	English	major/critical life incidence/normative	n/a	n/a	0	USA	Book chapter	Conceptual
	Gamarel et al.	2015	Yes we can: A dyadic investigation of cognitive interdependence, relationship communication, and optimal behavioral health outcomes among HIV serodiscordant same-sex male couples	English	major/critical life incidence/normative	Inclusion of Other in Self scale (IOS; Aron et al., 1992); Communication Patterns Questionnaire Short & Qual Analysen Form (CPQ-SF; Christensen & Heavey, 1990	Couples	234	USA	Dissertation	Mixed-methods
	Gamarel et al.	2016	A qualitative analysis of male couples' coping with HIV: Disentangling the "we"	English	major/critical life incidence/normative	n/a	Couples	40	USA	Article	Qualitative study
	Marsack et al.	2018	Relationship characteristics and dyadic approaches to HIV health-enhancing behaviours among a sample of same-sex male couples from three US cities	English	major/critical life incidence/normative	Communal coping measure (Salazar, Stephenson, Sullivan, & Tarver, 2013)	Couples	540	USA	Article	Cross-sectional
	Martins et al.	2020	The relationship between dyadic coping and dyadic adjustment among HIV-serodiscordant couples	English	major/critical life incidence/normative	DCI	Couples	88	Portugal	Article	Cross-sectional
	Mitchell et al.	2019	Brief report: Same-sex male couples’ characteristics and attitudes toward different HIV prevention services, by dyad HIV serostatus, in Lima, Peru	English	major/critical life incidence/normative	Communal coping for perceived ability to work together as a couple (Salazar et al., 2013)	Couples	84	USA	Article	Cross-sectional
	Montgomery et al.	2012	HIV and dyadic intervention: An interdependence and communal coping analysis	English	major/critical life incidence/normative	n/a	Couples	20	Uganda, Zambia	Article	Qualitative study
	Rispel et al.	2012	It [HIV] is part of the relationship': exploring communication among HIV-serodiscordant couples in South Africa and Tanzania	English	major/critical life incidence/normative	n/a	Couples	72	South Africa, Tanzania	Article	Qualitative study
	Salazar et al.	2013	Development and validation of HIV-related dyadic measures for men who have sex with men	English	major/critical life incidence/normative	HIV-Related Dyadic Measures for Men Who Have Sex with Men	Couples	634	USA	Article	Measure development
	Sharma et al.	2020	Relationship characteristics associated with perceptions of partners' HIV testing behavior among male couples	English	major/critical life incidence/normative	Communal Coping to Reduce HIV Threat Scale	Couples	720	USA	Article	Cross-sectional
	Stachowski & Stephenson	2015	Homophobia and communal coping for HIV risk management among gay men in relationships	English	major/critical life incidence/normative	Communal coping to reduce HIV threat, outcome efficacy, couple efficacy	Singles	447	USA	Article	Cross-sectional
	Syvertsen et al.	2013	Eyes that don't see, heart that doesn't feel: Coping with sex work in intimate relationships and its implications for HIV/STI prevention	English	major/critical life incidence/normative	n/a	Couples	88	Mexico	Article	Qualitative study
Lupus erythematosus
	Fekete et al.	2007	Couples' support provision during illness: The role of perceived emotional responsiveness	English	major/critical life incidence/normative	Emotional and problematic support adapted from (Stephens & Clark, 1997); Perceived Emotional Responsiveness (ad hoc)	Couples	486	USA	Article	Cross-sectional
Mulitple sclerosis
	Blank & Finlayson	2007	Exploring the impact of multiple sclerosis on couples: A pilot study	English	major/critical life incidence/normative	n/a	Couples	4	USA	Article	Qualitative study
	Boland et al.	2012	Coping with multiple sclerosis as a couple: ‘Peaks and troughs’ — An interpretative phenomenological exploration	English	major/critical life incidence/normative	n/a	Couples	14	New Zealand	Article	Qualitative study
	Busch et al.	2014	Bewältigung der Multiplen Sklerose in der Partnerschaft: Eine systematische Literaturübersicht	German	major/critical life incidence/normative	n/a	n/a	0	Germany	Article	Review
	Esmail et al.	2010	Couple’s experiences when men are diagnosed with multiple sclerosis in the context of their sexual relationship	English	major/critical life incidence/normative	n/a	Couples	8	Canada	Article	Qualitative study
	Esmail et al.	2007	Couple's experience with multiple sclerosis in the context of their sexual relationship	English	major/critical life incidence/normative	n/a	Couples	12	Canada	Article	Qualitative study
Parkinson's disease
	Lyons et al.	2020	Benefits of a self-management program for the couple living with Parkinson's disease: A pilot study	English	major/critical life incidence/normative	Active engagement and protective buffering (Buunk et al., 1996)	Couples	78	USA	Article	Evaluation Intervention
	Martin	2014	Couples coping with Parkinson's disease: Implications for the patient, partner, and relationship	English	major/critical life incidence/normative	n/a	Mixed	44	USA	Dissertation	Qualitative study
Stroke
	McCarthy et al.	2011	Poststroke depression: Social workers' role in addressing an underrecognized psychological problem for couples who have experienced stroke	English	major/critical life incidence/normative	n/a	n/a	0	USA	Article	Conceptual
	McCarthy	2012	Identifying modifiable factors associated with depression across the lifespan in stroke survivor-spouse dyads	English	major/critical life incidence/normative	Active engagement, protective buffering, overprotection (Buunk et al. ;1996)	Couples	64	USA	Dissertation	Mixed-methods
	Robinson-Smith & Mahoney	1995	Coping and marital equilibrium after stroke	English	major/critical life incidence/normative	n/a	Couples	14	USA	Article	Qualitative study
	Robinson-Smith et al.	2016	Couples' coping after stroke - A pilot intervention study	English	major/critical life incidence/normative	DCI	Couples	20	USA	Article	Evaluation Intervention
	van Nes et al.	2009	One body, three hands and two minds: A case study of the intertwined occupations of an older couple after a stroke	English	major/critical life incidence/normative	n/a	Couples	2	Netherlands	Article	Case study
	van Nes	2010	Gemeinsam eins - Die Alltagsbetätigung eines älteren Ehepaars nach zerebrovaskulärem Insult	German	major/critical life incidence/normative	n/a	Couples	2	Netherlands	Article	Case study
	Zhang et al.	2020	Dyadic appraisals, dyadic coping, and mental health among couples coping with stroke: A longitudinal study protocol	English	major/critical life incidence/normative	DCI	n/a	0	China	Article	Conceptual
Specific treatments for somatic disorders
	Tkachenko et al.	2019	Dyadic coping of kidney transplant recipients and their partners: Sex and role differences	English	major/critical life incidence/normative	DCI	Couples	112	Germany	Article	Cross-sectional
	Wise et al.	2010	Successful daily home hemodialysis patient-care partner dyads: Benefits outweigh burdens	English	major/critical life incidence/normative	n/a	Couples	26	USA	Article	Qualitative study
	Ye et al.	2017	Couples' experiences with continuous positive airway pressure treatment: A dyadic perspective	English	major/critical life incidence/normative	n/a	Couples	40	USA	Article	Qualitative study
	Zimmermann et al.	2020	Relationship quality, dyadic coping, and depression in couples with left ventricular assist device implantation	English	major/critical life incidence/normative	DCI	Couples	78	Germany	Article	Cross-sectional
Other specific disorders
	Leung	2012	Pain catastrophizing: An updated review	English	major/critical life incidence/normative	n/a	n/a	0	Canada	Article	Review
	Quartana et al.	2009	Pain catastrophizing: A critical review	English	major/critical life incidence/normative	n/a	n/a	0	USA	Article	Review
	Rosenstrauch	2005	The effects of relationship-focused coping on inflammatory bowel disease	English	major/critical life incidence/normative	Relationship Focused Coping Scale	Couples	194	USA	Dissertation	Cross-sectional
	Schmidt	2008	The couple as a pair bond and the lived experience of dyadic coping with fibromyalgia: A phenomenological study	English	major/critical life incidence/normative	n/a	Couples	22	USA	Dissertation	Qualitative study
	Severeijns et al.	2004	Do we need a communal coping model of pain catastrophizing? An alternative explanation	English	major/critical life incidence/normative	n/a	n/a	0	Netherlands	Article	Conceptual

## Sheet: Note
Note
DC measure*	DC measures were extracted for quantatiative studies only. For intervention, qualitative and mixed-methods studies, no DC measure was necessary, if the focus of the study was on dyadic coping.
Country*	In some cases, authors from different countries collaborated. We omitted this data for clarity, but for the analyses we chose the country of the first author as reference country.
Sample size*	Sample size referes to individual participants here. Sample sizes are given for each individual publication regardless of duplication of samples due to multiple publications that were based on the same samples. This information was omitted for clarity. For reviews, meta-analyses, and conceptual papers sample size was set to "0".
Sample unit*	mixed = sample consisted of both, couples and individuals
